# Supplementary material for: Capturing Dynamics of Biased Attention: Are New Attention Variability Measures the Way Forward?
Source: PLoS One. 2016 Nov 22;11(11):e0166600. doi: 10.1371/journal.pone.0166600 (PMC5119769; doi:10.1371/journal.pone.0166600)
Supplement: S1 Script — (R) [file pone.0166600.s002.R]

# user defined functions: line 5
# install packages: line 100
# start simulations: line 120

#####################################################################################################################################
# User defined functions:
#####################################################################################################################################

## The SafeRequire function checks whether a package is already installed. If so, it loads the package (using require/library). 
## If not, it first installs it, and then loads it.
##
## Borrowed from the Userfriendly science package: http://userfriendlyscience.com

if (!exists("SafeRequire")) {
  
  SafeRequire <- function(packageName) {
    if (!is.element(packageName, installed.packages()[,1])) {
      install.packages(packageName);
    }
    require(package = packageName, character.only=TRUE);
  }
}

## SaveSimOutput can be called to save the main simulation output files (dRT_all, dAGG_all, dTLBS_all, and dS_main_output) as CSV, RDS files or both,
## and to create a .docx with a table showing dS_main_output. Files are saved to the current working directory, filenames reflect settings 
## for dynamic (fixed_BI) or for BI_increase, SD_increase, and Mn_increase. 

## RDS files are the smallest files, they can be read into R by usind the command " readRDS(filename) "
## CSV files are more flexible (can be read into SPSS and other programs) but considerably larger. I advice against saving them unless needed.
## The docx saving option required pandoc, which needs to be downloaded here: http://johnmacfarlane.net/pandoc/ . 

if (!exists("SaveSimOutput")) { 
  
  SaveSimOutput <- function (method="", CSV = TRUE, RDS=TRUE, docx = TRUE) {
    
    fname = NULL
    if(dynamic == 1) { fname = paste(fname, "_dynamic1-BI=", fixed_BI, sep="", collapse="")}
    
    if(dynamic == 2) { fname = paste("_dynamic2-BI-increase=", BI_increase, "_nSwitches=", Nswitches, sep="", collapse="")}
    
    
    if(dynamic == 0){
      if(BI_increase > 0) { fname = paste(fname, "_BI-increase=", BI_increase, sep="", collapse="")}
      if(SD_increase > 0) { fname = paste(fname, "_SD-increase=", SD_increase, sep="", collapse="")}
      if(Mn_increase > 0) { fname = paste(fname, "_Mn-increase=", Mn_increase, sep="", collapse="")}
    }
    

      
    if(method == "ABV"){
      fname = paste("_ABV", fname, sep="", collapse="")
      
      
      if (CSV) {
        write.csv(dAgg_all, paste("dAGG_all", fname, ".CSV", sep="", collapse="")) 
        write.csv(dSummary_r_all, paste("dSummary_r_all", fname, ".CSV", sep="", collapse="")) 
        write.csv(dPrms_all, paste("dPrms_all", fname, ".CSV", sep="", collapse="")) 

        
      }
      
      if (RDS) {
        saveRDS(dAgg_all, paste("dAGG_all", fname, ".RDS", sep="", collapse="")) 
        saveRDS(dSummary_r_all, paste("dSummary_r_all", fname, ".RDS", sep="", collapse="")) 
        saveRDS(dPrms_all, paste("dPrms_all", fname, ".RDS", sep="", collapse="")) 
        
         
      }
    }
    
    if(method == "TLBS"){
      fname = paste("_TLBS", fname, sep="", collapse="")}
    
    if (CSV) {
      write.csv(dAgg_all, paste("dAGG_all", fname, ".CSV", sep="", collapse="")) 
      write.csv(dSummary_r_all, paste("dSummary_r_all", fname, ".CSV", sep="", collapse="")) 
      write.csv(dTLBS_all, paste("dTLBS_all", fname, ".CSV", sep="", collapse="")) 
      write.csv(dPrms_all, paste("dPrms_all", fname, ".CSV", sep="", collapse="")) 
      
    }
    
    if (RDS) {
      saveRDS(dAgg_all, paste("dAGG_all", fname, ".RDS", sep="", collapse="")) 
      saveRDS(dSummary_r_all, paste("dSummary_r_all", fname, ".RDS", sep="", collapse="")) 
      saveRDS(dTLBS_all, paste("dTLBS_all", fname, ".RDS", sep="", collapse="")) 
      saveRDS(dPrms_all, paste("dPrms_all", fname, ".RDS", sep="", collapse="")) 
      
    }
    
    if(docx) {   
      SafeRequire('knitr')
      
      # Create a Pandoc-flavored markdown-style table from a dataframe
      markdown_table <- kable(dSummary_r_all, format="pandoc", output=FALSE)
      
      # Write that markdown table to a temporary file:
      write(markdown_table, (paste("RunSumTable", fname, ".MKD", sep="", collapse="")))
      
      # Create a docx file from the temporary markdown file.
      # Documentation on more options can be found at http://yihui.name/knitr/demo/pandoc/
      pandoc ( paste("RunSumTable", fname, ".MKD", sep="", collapse=""), format="docx")
    }
    
    print ("files saved to current working directory") 
    
  }
}


#####################################################################################################################################
# install packages using SafeRequire:
#####################################################################################################################################

SafeRequire('Hmisc')
SafeRequire('sn')
SafeRequire('e1071')
SafeRequire('caTools')
SafeRequire('plyr')
SafeRequire('compute.es')
SafeRequire('reshape')
SafeRequire('reshape2')
SafeRequire('data.table')
SafeRequire('car')


####################################################################################################################################
#Start simulations!
###################################################################################################################################


fnamert = NULL
if(dynamic == 1) { fnamert = paste("TLSB_dynamic1-BI=", fixed_BI, sep="", collapse="")}

if(dynamic == 2) { fnamert = paste("TLBS_dynamic2-BI-increase=", BI_increase, "_nSwitches=", Nswitches, sep="", collapse="")}

if(dynamic == 0){
  if(BI_increase > 0) { fnamert = paste("TLBS_BI-increase=", BI_increase, sep="", collapse="")}
  if(SD_increase > 0) { fnamert = paste("TLBS_SD-increase=", SD_increase, sep="", collapse="")}
  if(Mn_increase > 0) { fnamert = paste("TLBS_Mn-increase=", Mn_increase, sep="", collapse="")}
}


# dim/set dataframes at 'r' level:

dSummary_r = NULL
dSummary_r_all = NULL

dPrms_r  = NULL
dPrms_all = NULL

dAgg_all = NULL

dGrpCmps_all = NULL


# initiate loop for r simulationruns:

for (r in 1:nr) {
  
  # define parameters for this run based on values provided in the 'wrapper' script:
  
    # if dynamic is NOT set (!=1)  
          if(dynamic == 0) {
            GrpA_Mn_CTr = start_mean + ((r-1) * Mn_increase) - ((r-1) * (.5*BI_increase))
            GrpA_Mn_ITr = start_mean + ((r-1) * Mn_increase) + ((r-1) * (.5*BI_increase))
            GrpA_Mn_NTr = start_mean + ((r-1) * Mn_increase) 
      
            GrpA_SD_CTr = start_SD + ((r-1) * SD_increase) 
            GrpA_SD_ITr = start_SD + ((r-1) * SD_increase) 
            GrpA_SD_NTr = start_SD + ((r-1) * SD_increase)  
            
            GrpB_Mn_CTr = start_mean 
            GrpB_Mn_ITr = start_mean 
            GrpB_Mn_NTr = start_mean 
            
            GrpB_SD_CTr = start_SD
            GrpB_SD_ITr = start_SD
            GrpB_SD_NTr = start_SD
            
            # set the dynamic means (not used if not dynamic) to NA for clarity of logging purposes
            GrpA_Mn_CT_dyn1 = NA
            GrpA_Mn_IT_dyn1 = NA
            GrpA_Mn_CT_dyn2 = NA
            GrpA_Mn_IT_dyn2 = NA
            
            GrpB_Mn_CT_dyn1 = NA
            GrpB_Mn_IT_dyn1 = NA
            GrpB_Mn_CT_dyn2 = NA
            GrpB_Mn_IT_dyn2 = NA
            
        
       # end of 'define parameters for non dynamic' section
        }
    
    # define parameters if dynamic is set (==1)
          if(dynamic == 1) {
                  
            GrpA_Mn_CT_dyn1 = start_mean - (.5*fixed_BI)
            GrpA_Mn_IT_dyn1 = start_mean + (.5*fixed_BI)
            GrpA_Mn_CT_dyn2 = start_mean + (.5*fixed_BI)
            GrpA_Mn_IT_dyn2 = start_mean - (.5*fixed_BI)
            
            GrpB_Mn_CTr = start_mean - (.5*fixed_BI)
            GrpB_Mn_ITr = start_mean + (.5*fixed_BI)
            
            GrpA_Mn_NTr = start_mean
            GrpB_Mn_NTr = start_mean
            
            GrpA_SD_CTr = start_SD
            GrpA_SD_ITr = start_SD
            GrpA_SD_NTr = start_SD
            
            GrpB_SD_CTr = start_SD
            GrpB_SD_ITr = start_SD
            GrpB_SD_NTr = start_SD
            
            # set the group B dynamic means per trialtype (not used if not dynamic 2) to NA for clarity of logging purposes
            GrpB_Mn_CT_dyn1 = NA
            GrpB_Mn_IT_dyn1 = NA
            GrpB_Mn_CT_dyn2 = NA
            GrpB_Mn_IT_dyn2 = NA
            
            # set the non-dynamic means (not used if dynamic) to NA for clarity of logging purposes
            
            GrpA_Mn_CTr = NA
            GrpA_Mn_ITr = NA
        
      # end of 'define parameters for dynamic == 1' section
      }  
    
    # define parameters if dynamic is set (==2)
    if(dynamic == 2) {
      
      GrpA_Mn_CT_dyn1 = start_mean - (.5*fixed_BI) - ((r-1) * (.5*BI_increase))
      GrpA_Mn_IT_dyn1 = start_mean + (.5*fixed_BI) + ((r-1) * (.5*BI_increase))
      GrpA_Mn_CT_dyn2 = start_mean + (.5*fixed_BI) + ((r-1) * (.5*BI_increase))
      GrpA_Mn_IT_dyn2 = start_mean - (.5*fixed_BI) - ((r-1) * (.5*BI_increase))
      
      GrpB_Mn_CT_dyn1 = start_mean - (.5*fixed_BI)
      GrpB_Mn_IT_dyn1 = start_mean + (.5*fixed_BI)
      GrpB_Mn_CT_dyn2 = start_mean + (.5*fixed_BI)
      GrpB_Mn_IT_dyn2 = start_mean - (.5*fixed_BI)
      
      GrpA_Mn_NTr = start_mean
      GrpB_Mn_NTr = start_mean
      
      GrpA_SD_CTr = start_SD
      GrpA_SD_ITr = start_SD
      GrpA_SD_NTr = start_SD
      
      GrpB_SD_CTr = start_SD
      GrpB_SD_ITr = start_SD
      GrpB_SD_NTr = start_SD
      
      # set the non-dynamic means (not used if dynamic) to NA for clarity of logging purposes
      
      GrpA_Mn_CTr = NA
      GrpA_Mn_ITr = NA
      
      GrpB_Mn_CTr = NA
      GrpB_Mn_ITr = NA
      
      # end of 'define parameters for  dynamic == 2' section
    }  
    
          # dim/set dataframes at 'j' level:
          
          dGrpCmps_j = NULL
          dGrpCmps_jr = NULL
          
          dRT_ijr = NULL
          dAgg_ijr = NULL

          
              # initiate loop for j studies:
              
              for (j in 1:nj)  {
                
                cat(paste(Sys.time(), fnamert, r, "study: ", j), file="status.txt", sep="\n", append=TRUE)
                
                
                    # dim/set dataframes at 'i' level:
                    
                    dRT_i = NULL
                    dRT_ij = NULL
                    dAgg_i= NULL
                    dAgg_ij= NULL
                    
                        # initiate loop for i participants, where i is the sum of ni_GrpA and ni_GrpB:
 
                          for (i in 1: (ni_GrpA+ni_GrpB))  {
                          
                          # the next sections draw the random data. One of four sections is executed based on 
                          # firstly) whether the value of 'i' falls into the group A range (i< ni_GrpA + 1) or 
                          # group B range (i > ni_GrpB). And 
                          # secondly) wheter dynamic is set to 1 (==1) or not (!=1)  
                          
                          if(i< ni_GrpA+1){
                            
                            group = "A"
                            
                            
                            # start of 'if grpA and not dynamic' section:
                            
                            if(dynamic == 0) {
                              
                              
                              # first define a dataframe with as many rows as there will be trials (nCT+nIT+nNT), and
                              # assign each row a trialnumber running from 1 to the total number of trials, in a random order.
                              
                              trialnumber = sample(seq(1, (nCT+nIT+nNT)))
                              dRT_i = data.frame(trialnumber) 
                              
                              # assign a trialtype (CT/IT/NT) to the (randomly ordered) trialnumbers. Two out of each five trials
                              # are assigned CT, two out of five IT, and one out of five trials is assigned NT.
                              
                              dRT_i$trialtype = paste(list("CT", "CT", "IT", "IT", "NT"))
                              
                              # order the dRT_i dataframe by trialnumber to represent random order of trialtypes.
                              
                              dRT_i <- arrange(dRT_i, trialnumber)
                              
                              # subset the dRT_i dataframe into three dataframes, such that each contains all the 'trials' that need to 
                              # get random values (RT's) assigned according to the same distribution rules 
                              # i.e. all trials that are CT are subset into dRT_i_CT, while all IT trials are subset into dRT_i_IT.
                                                            
                              dRT_i_CT <- subset(dRT_i, trialtype == "CT")
                              dRT_i_IT <- subset(dRT_i, trialtype == "IT")
                              dRT_i_NT <- subset(dRT_i, trialtype == "NT")
                              
                              # draw the random data ('RT's) and add to each of the three subsets, according to each subsets' parameters.
                              
                              dRT_i_CT$RT <- rnorm(nCT, GrpA_Mn_CTr, GrpA_SD_CTr)
                              dRT_i_IT$RT <- rnorm(nIT, GrpA_Mn_ITr, GrpA_SD_ITr)
                              dRT_i_NT$RT <- rnorm(nNT, GrpA_Mn_NTr, GrpA_SD_NTr)
                              
                              # bind the three subsets (with the random RT's added) back together into dRT_i and order by trialnumber.
                              
                              dRT_i <- rbind(dRT_i_CT, dRT_i_IT, dRT_i_NT)
                              
                              dRT_i <- arrange(dRT_i, trialnumber)      
                              
                          # end of 'if grpA and not dynamic' section
                            }
                            
                            
                          # start of 'if grpA and dynamic' section:
                          
                            if(dynamic == 1) {
                              
                              # first define a dataframe with as many rows as there will be trials (nCT+nIT+nNT), and
                              # assign each row a trialnumber running from 1 to the total number of trials, in a random order.
                              
                              trialnumber = sample(seq(1, (nCT+nIT+nNT)))
                              dRT_i = data.frame(trialnumber) 
                              
                              # assign a trialtype (CT/IT/NT) to the (randomly ordered) trialnumbers. Two out of each five trials
                              # are assigned CT, two out of five IT, and one out of five trials is assigned NT.
                              
                              dRT_i$trialtype = paste(list("CT", "CT", "IT", "IT", "NT"))
                              
                              # order the dRT_i dataframe by trialnumber to represent random order of trialtypes.
                              dRT_i <- arrange(dRT_i, trialnumber)
                              
                              
                              # In the GrpA section the dynid values 1 & 2 (representing whether a positive or negative bias is 'created')
                              # each are repeated (1/(r))*(nCT+nIT+nNT) times. 
                              # Therefore, in group A on run 2 (r=2, 1 will be repeated '1/2 * total number of trials' times,
                              # followed by a series of 2's for '1/2 * total number of trials' times, untill the total number of trials 
                              # is reached. I.e. if total number of trials is 160, 1 is repeated 89 times, followed by 80 2's.  
                              # Thus a single 'switch' s made. 
                              # On the third run ( (1/r = 1/3), 1's are repeated for the first third of the trials, followed by 2's for 
                              # the second third, and again 1's for the third third of trials -> two dynamic switches are made. Etc. 
                              
                              
                              dRT_i$dynid = rep(1:2, each = (1/(r))*(nCT+nIT+nNT), len = (nCT+nIT+nNT))
                              
                              # The above line created a switch from 1 to 2 after every xth trial (nCT+nIT+nNT / r). However...
                              # If the number of trials is not a complete multitude of r, the 'leftover trials after 'r*x trials' form an 'extra' subset. 
                              # For instance, when there are 160 trials, and r =3, subsets are started after 53, 106, and 159 trials. 
                              # Thus, the 160th trial forms a fourth 'subset'on its own. 
                              # The next line recodes the dynid value for such 'leftover' trials, effectively adding them to the preceding subset.
                              
                              if ((nrow(dRT_i) %% r) !=0) {
                                dRT_i$dynid[(nrow(dRT_i)-(nrow(dRT_i) %% r -1)):nrow(dRT_i)] <- recode (dRT_i$dynid[(nrow(dRT_i)-(nrow(dRT_i) %% r -1)):nrow(dRT_i)], "1=2;2=1")
                              }

                              # subset the dRT_i dataframe into five dataframes, such that each contains all the 'trials' that need to 
                              # get random values (RT's) assigned according to the same distribution rules 
                              # i.e. all trials that are CT and have dynamic 1 are subset into dRT_i_CT_d1, while all CT trials with dynamic 2
                              # are subset into dRT_i_IT_d2.
                              
                              dRT_i_CT_d1 <- subset(dRT_i, trialtype == "CT" & dynid == 1)
                              dRT_i_IT_d1 <- subset(dRT_i, trialtype == "IT" &  dynid == 1)
                              dRT_i_CT_d2 <- subset(dRT_i, trialtype == "CT" & dynid == 2)
                              dRT_i_IT_d2 <- subset(dRT_i, trialtype == "IT"&  dynid == 2)
                              dRT_i_NT <- subset(dRT_i, trialtype == "NT")
                              
                              # draw the random data ('RT's) and add to each of these five subsets, according to each subsets' parameters.
                              
                              dRT_i_CT_d1$RT <- rnorm(nrow(dRT_i_CT_d1), GrpA_Mn_CT_dyn1, GrpA_SD_CTr)
                              dRT_i_IT_d1$RT <- rnorm(nrow(dRT_i_IT_d1), GrpA_Mn_IT_dyn1, GrpA_SD_ITr)
                              dRT_i_CT_d2$RT <- rnorm(nrow(dRT_i_CT_d2), GrpA_Mn_CT_dyn2, GrpA_SD_CTr)
                              dRT_i_IT_d2$RT <- rnorm(nrow(dRT_i_IT_d2), GrpA_Mn_IT_dyn2, GrpA_SD_ITr)
                              dRT_i_NT$RT <- rnorm(nrow(dRT_i_NT), GrpA_Mn_NTr, GrpA_SD_NTr)
                                  
                              # bind the five subsets (with the random RT's added) back together into dRT_i and order by trialnumber.
                              
                              dRT_i <- rbind(dRT_i_CT_d1, dRT_i_IT_d1, dRT_i_CT_d2, dRT_i_IT_d2, dRT_i_NT)
                                  
                              dRT_i <- arrange(dRT_i, trialnumber) 
                              
                              # end of 'group A' if dynamic = 1 section
                              }
                      
                          
                          
                          if(dynamic == 2) {
                            # first define a dataframe with as many rows as there will be trials (nCT+nIT+nNT), and
                            # assign each row a trialnumber running from 1 to the total number of trials, in a random order.
                            
                            trialnumber = sample(seq(1, (nCT+nIT+nNT)))
                            dRT_i = data.frame(trialnumber) 
                            
                            # assign a trialtype (CT/IT/NT) to the (randomly ordered) trialnumbers. Two out of each five trials
                            # are assigned CT, two out of five IT, and one out of five trials is assigned NT.
                            
                            dRT_i$trialtype = paste(list("CT", "CT", "IT", "IT", "NT"))
                            
                            # order the dRT_i dataframe by trialnumber to represent random order of trialtypes.
                            dRT_i <- arrange(dRT_i, trialnumber)
                            
                            
                            # In the GrpA section the dynid values 1 & 2 (representing whether a positive or negative bias is 'created')
                            # each are repeated (1/(r))*(nCT+nIT+nNT) times. 
                            # Therefore, in group A on run 2 (r=2, 1 will be repeated '1/2 * total number of trials' times,
                            # followed by a series of 2's for '1/2 * total number of trials' times, untill the total number of trials 
                            # is reached. I.e. if total number of trials is 160, 1 is repeated 89 times, followed by 80 2's.  
                            # Thus a single 'switch' s made. 
                            # On the third run ( (1/r = 1/3), 1's are repeated for the first third of the trials, followed by 2's for 
                            # the second third, and again 1's for the third third of trials -> two dynamic switches are made. Etc. 
                            
                            
                            dRT_i$dynid = rep(1:2, each = (1/(Nswitches+1))*(nCT+nIT+nNT), len = (nCT+nIT+nNT))
                            
                            # The above line created a switch from 1 to 2 after every xth trial (nCT+nIT+nNT / r). However...
                            # If the number of trials is not a complete multitude of r, the 'leftover trials after 'r*x trials' form an 'extra' subset. 
                            # For instance, when there are 160 trials, and r =3, subsets are started after 53, 106, and 159 trials. 
                            # Thus, the 160th trial forms a fourth 'subset'on its own. 
                            # The next line recodes the dynid value for such 'leftover' trials, effectively adding them to the preceding subset.
                            
                            if ((nrow(dRT_i) %% (Nswitches + 1)) !=0) {
                              dRT_i$dynid[(nrow(dRT_i)-(nrow(dRT_i) %% (Nswitches +1) -1)):nrow(dRT_i)] <- recode (dRT_i$dynid[(nrow(dRT_i)-(nrow(dRT_i) %% (Nswitches + 1) -1)):nrow(dRT_i)], "1=2;2=1")
                            }
                            
                            # subset the dRT_i dataframe into five dataframes, such that each contains all the 'trials' that need to 
                            # get random values (RT's) assigned according to the same distribution rules 
                            # i.e. all trials that are CT and have dynamic 1 are subset into dRT_i_CT_d1, while all CT trials with dynamic 2
                            # are subset into dRT_i_IT_d2.
                            
                            dRT_i_CT_d1 <- subset(dRT_i, trialtype == "CT" & dynid == 1)
                            dRT_i_IT_d1 <- subset(dRT_i, trialtype == "IT" &  dynid == 1)
                            dRT_i_CT_d2 <- subset(dRT_i, trialtype == "CT" & dynid == 2)
                            dRT_i_IT_d2 <- subset(dRT_i, trialtype == "IT"&  dynid == 2)
                            dRT_i_NT <- subset(dRT_i, trialtype == "NT")
                            
                            # draw the random data ('RT's) and add to each of these five subsets, according to each subsets' parameters.
                            
                            dRT_i_CT_d1$RT <- rnorm(nrow(dRT_i_CT_d1), GrpA_Mn_CT_dyn1, GrpA_SD_CTr)
                            dRT_i_IT_d1$RT <- rnorm(nrow(dRT_i_IT_d1), GrpA_Mn_IT_dyn1, GrpA_SD_ITr)
                            dRT_i_CT_d2$RT <- rnorm(nrow(dRT_i_CT_d2), GrpA_Mn_CT_dyn2, GrpA_SD_CTr)
                            dRT_i_IT_d2$RT <- rnorm(nrow(dRT_i_IT_d2), GrpA_Mn_IT_dyn2, GrpA_SD_ITr)
                            dRT_i_NT$RT <- rnorm(nrow(dRT_i_NT), GrpA_Mn_NTr, GrpA_SD_NTr)
                            
                            # bind the five subsets (with the random RT's added) back together into dRT_i and order by trialnumber.
                            
                            dRT_i <- rbind(dRT_i_CT_d1, dRT_i_IT_d1, dRT_i_CT_d2, dRT_i_IT_d2, dRT_i_NT)
                            
                            dRT_i <- arrange(dRT_i, trialnumber) 
                            
                            # end of 'group A' if dynamic ==2 section
                          }
                          
                        # end of 'group A' section     
                          }
                       
                        # start of group B section (i > ni_GrpA)
                        
                        if(i > ni_GrpA){
                          
                          group = "B"
                          
                          # start of 'if grpB and not dynamic' section:
                          
                          if(dynamic == 0) {
                            
                            trialnumber = sample(seq(1, (nCT+nIT+nNT)))
                            dRT_i = data.frame(trialnumber) 
                            
                            dRT_i$trialtype = paste(list("CT", "CT", "IT", "IT", "NT"))
                            dRT_i <- arrange(dRT_i, trialnumber)
                            
                            dRT_i_CT <- subset(dRT_i, trialtype == "CT")
                            dRT_i_IT <- subset(dRT_i, trialtype == "IT")
                            dRT_i_NT <- subset(dRT_i, trialtype == "NT")
                            
                            dRT_i_CT$RT <- rnorm(nCT, GrpB_Mn_CTr, GrpB_SD_CTr)
                            dRT_i_IT$RT <- rnorm(nIT, GrpB_Mn_ITr, GrpB_SD_ITr)
                            dRT_i_NT$RT <- rnorm(nNT, GrpB_Mn_NTr, GrpB_SD_NTr)
                            
                            dRT_i <- rbind(dRT_i_CT, dRT_i_IT, dRT_i_NT)
                            
                            dRT_i <- arrange(dRT_i, trialnumber)   
                            
                            # end of 'if grpB and not dynamic' section:
                          }
                          
                          # start of 'if group B and dynamic' section:
                          
                          if(dynamic == 1) {
                            
                            trialnumber = sample(seq(1, (nCT+nIT+nNT)))
                            dRT_i = data.frame(trialnumber) 
                            
                            dRT_i$trialtype = paste(list("CT", "CT", "IT", "IT", "NT"))
                            dRT_i <- arrange(dRT_i, trialnumber)
                            
                            dRT_i_CT <- subset(dRT_i, trialtype == "CT")
                            dRT_i_IT <- subset(dRT_i, trialtype == "IT")
                            dRT_i_NT <- subset(dRT_i, trialtype == "NT")
                            
                            dRT_i_CT$RT <- rnorm(nCT, GrpB_Mn_CTr, GrpB_SD_CTr)
                            dRT_i_IT$RT <- rnorm(nIT, GrpB_Mn_ITr, GrpB_SD_ITr)
                            dRT_i_NT$RT <- rnorm(nNT, GrpB_Mn_NTr, GrpB_SD_NTr)
                            
                                                  
                            dRT_i <- rbind(dRT_i_CT, dRT_i_IT, dRT_i_NT)
                            
                            dRT_i <- arrange(dRT_i, trialnumber)   
                            
                            # add a variable dynid set to 0 to indicate that group B has no dynamic and to enable matching with group A dRT frames
                            dRT_i$dynid <- paste("0")  
                            
                          # end of 'if grpB and dynamic feature' section
                          }
                          
                          
                          if(dynamic == 2) {
                            
                            # first define a dataframe with as many rows as there will be trials (nCT+nIT+nNT), and
                            # assign each row a trialnumber running from 1 to the total number of trials, in a random order.
                            
                            trialnumber = sample(seq(1, (nCT+nIT+nNT)))
                            dRT_i = data.frame(trialnumber) 
                            
                            # assign a trialtype (CT/IT/NT) to the (randomly ordered) trialnumbers. Two out of each five trials
                            # are assigned CT, two out of five IT, and one out of five trials is assigned NT.
                            
                            dRT_i$trialtype = paste(list("CT", "CT", "IT", "IT", "NT"))
                            
                            # order the dRT_i dataframe by trialnumber to represent random order of trialtypes.
                            dRT_i <- arrange(dRT_i, trialnumber)
                            
                            
                            # In the GrpA section the dynid values 1 & 2 (representing whether a positive or negative bias is 'created')
                            # each are repeated (1/(r))*(nCT+nIT+nNT) times. 
                            # Therefore, in group A on run 2 (r=2, 1 will be repeated '1/2 * total number of trials' times,
                            # followed by a series of 2's for '1/2 * total number of trials' times, untill the total number of trials 
                            # is reached. I.e. if total number of trials is 160, 1 is repeated 89 times, followed by 80 2's.  
                            # Thus a single 'switch' s made. 
                            # On the third run ( (1/r = 1/3), 1's are repeated for the first third of the trials, followed by 2's for 
                            # the second third, and again 1's for the third third of trials -> two dynamic switches are made. Etc. 
                            
                            
                            dRT_i$dynid = rep(1:2, each = (1/(Nswitches + 1))*(nCT+nIT+nNT), len = (nCT+nIT+nNT))
                            
                            # The above line created a switch from 1 to 2 after every xth trial (nCT+nIT+nNT / r). However...
                            # If the number of trials is not a complete multitude of r, the 'leftover trials after 'r*x trials' form an 'extra' subset. 
                            # For instance, when there are 160 trials, and r =3, subsets are started after 53, 106, and 159 trials. 
                            # Thus, the 160th trial forms a fourth 'subset'on its own. 
                            # The next line recodes the dynid value for such 'leftover' trials, effectively adding them to the preceding subset.
                            
                            if ((nrow(dRT_i) %% (Nswitches + 1)) !=0) {
                              dRT_i$dynid[(nrow(dRT_i)-(nrow(dRT_i) %% (Nswitches +1) -1)):nrow(dRT_i)] <- recode (dRT_i$dynid[(nrow(dRT_i)-(nrow(dRT_i) %% (Nswitches + 1) -1)):nrow(dRT_i)], "1=2;2=1")
                            }
                            
                            # subset the dRT_i dataframe into five dataframes, such that each contains all the 'trials' that need to 
                            # get random values (RT's) assigned according to the same distribution rules 
                            # i.e. all trials that are CT and have dynamic 1 are subset into dRT_i_CT_d1, while all CT trials with dynamic 2
                            # are subset into dRT_i_IT_d2.
                            
                            dRT_i_CT_d1 <- subset(dRT_i, trialtype == "CT" & dynid == 1)
                            dRT_i_IT_d1 <- subset(dRT_i, trialtype == "IT" &  dynid == 1)
                            dRT_i_CT_d2 <- subset(dRT_i, trialtype == "CT" & dynid == 2)
                            dRT_i_IT_d2 <- subset(dRT_i, trialtype == "IT"&  dynid == 2)
                            dRT_i_NT <- subset(dRT_i, trialtype == "NT")
                            
                            # draw the random data ('RT's) and add to each of these five subsets, according to each subsets' parameters.
                            
                            dRT_i_CT_d1$RT <- rnorm(nrow(dRT_i_CT_d1), GrpB_Mn_CT_dyn1, GrpB_SD_CTr)
                            dRT_i_IT_d1$RT <- rnorm(nrow(dRT_i_IT_d1), GrpB_Mn_IT_dyn1, GrpB_SD_ITr)
                            dRT_i_CT_d2$RT <- rnorm(nrow(dRT_i_CT_d2), GrpB_Mn_CT_dyn2, GrpB_SD_CTr)
                            dRT_i_IT_d2$RT <- rnorm(nrow(dRT_i_IT_d2), GrpB_Mn_IT_dyn2, GrpB_SD_ITr)
                            dRT_i_NT$RT <- rnorm(nrow(dRT_i_NT), GrpB_Mn_NTr, GrpB_SD_NTr)
                            
                            # bind the five subsets (with the random RT's added) back together into dRT_i and order by trialnumber.
                            
                            dRT_i <- rbind(dRT_i_CT_d1, dRT_i_IT_d1, dRT_i_CT_d2, dRT_i_IT_d2, dRT_i_NT)
                            
                            dRT_i <- arrange(dRT_i, trialnumber) 
                            
                            # end of 'group B' if dynamic == 2 section
                          }
                          
                          
                  
                     # end of 'group B' section 
                        }
                        
                        
          # the next section processes the dataset dRT_i according to the ABV methodoly described in Iacoviello et al, 2014:
          
                      # mark trials with RT < 150 and > 2000 and more than 2 sd from pp's mean RT per trialtype for exclusion
                                  
                          dRT_i$exclude <- 0
                          
                      # get mean and sd RT per trialtype:
                          dRT_i <- ddply(dRT_i, "trialtype", function(x)
                          data.frame( x, Mn_RT_tt = mean(x$RT) ) )
                                  
                          dRT_i <- ddply(dRT_i, "trialtype", function(x)
                          data.frame( x, SD_RT_tt = sd(x$RT) ) )
                                  
                          dRT_i$exclude[dRT_i$RT < (dRT_i$Mn_RT_tt - (2*dRT_i$SD_RT_tt)) ] <- 1
                          dRT_i$exclude[dRT_i$RT < 150 | dRT_i$RT > 2000 ] <- 1
                          dRT_i$percent_excluded <- sum(dRT_i$exclude/nrow(dRT_i))*100
                             
                      # exclude marked trials
                                  
                          dRT_i <- subset(dRT_i, exclude == 0)
                                  
                      # compute overall mean and SD for all included trials (CT/IT/NT)
                                
                          dRT_i$Mn_rt <- mean(dRT_i$RT)
                          dRT_i$SD_rt <- sd(dRT_i$RT)
                                  
                      #order dRT_i again by trialnumber to represent the random order of (CT, IT & NT) trials in the assessment
                          dRT_i <- arrange(dRT_i, trialnumber)
                                  
                      #create a variabele 'bin' that divides data in consecutive bins of 20 trials:

                      for (x in 1:(nCT+nIT+nNT)) {
                        dRT_i$bin[dRT_i$trialnumber/20 > (x-1)] <- x
                         }
                      
                      # compute SD(rt) for each combination of trialtype and bin, store in a separate dataframe
                                  
                          meltdata <- (dRT_i)
                                  
                          Mn_rt_TT_bin <- dcast (meltdata, bin ~ trialtype, value.var = "RT", mean)
                                  
                      # add prefix "Mn_rt_" to the variable names 
                      # NB: this will also, 'erroneously', add this prefix to the variable 
                      # indicating 'bin' but the resulting var(s) are removed in a next step) 
                         
                          colnames(Mn_rt_TT_bin) = sprintf('Mn_rt_%s', colnames(Mn_rt_TT_bin)) 
                                  
                      # compute bias index (BI) per bin
                          
                          Mn_rt_TT_bin$BI_bin <- Mn_rt_TT_bin$Mn_rt_IT - Mn_rt_TT_bin$Mn_rt_CT
                                  
                      # melt and cast these data into a long dataframe
                           
                          meltdata <- melt(cbind(Mn_rt_TT_bin, rn=rownames(Mn_rt_TT_bin)), id.vars='rn') 
                          dAgg_i <- cast(meltdata, ~ variable + rn)
                                  
                      # drop the first x variables such that x =  number of bins +1, i.e. total number of trials/20 + 1.
                      # these vars are no longer needed as the bin-values are suffixed into the other var names)
                            
                          dAgg_i<- dAgg_i[-c(1:(( (nIT+nCT+nNT)/20)+1)) ]    
                                  
                      #compute and add the SD(BI) across bins to the dAgg_i dataframe
                          
                          dAgg_i$SD_BI_acbins <- sd(Mn_rt_TT_bin$BI_bin)
                                  
                      # create a dataframe containing all (not excluded) RT's for the CT and IT trials (not NT), 
                      # compute mean and sd over CT/IT trials both combined and separate, and
                      # add these to the individual ('i') aggregated paramaters dataframe.
                            
                          dCTITonly <- subset(dRT_i, trialtype != "NT")
                                  
                          dAgg_i$Mn_rt_CTIT <- mean(dCTITonly$RT)
                          dAgg_i$SD_rt_CTIT <- sd(dCTITonly$RT)
                                  
                      # split the CT/IT combined dataframe in separate frames for CT and IT, 
                      # compute Mn and SD per trialtype and add to the dAgg_i dataframe.
                         
                          dsplit<- split( dRT_i , dRT_i$trialtype )
                          dAgg_i$Mn_rt_CT <- mean(dsplit$CT$RT)
                          dAgg_i$SD_rt_CT <- sd(dsplit$CT$RT)
                                  
                          dAgg_i$Mn_rt_IT <- mean(dsplit$IT$RT)
                          dAgg_i$SD_rt_IT <- sd(dsplit$IT$RT)
                                  
                      # compute traditional BI as Mn_rt_IT -  Mn_rt_CT
                           
                          dAgg_i$BI.trad <-  (dAgg_i$Mn_rt_IT - dAgg_i$Mn_rt_CT)
                                
                      # compute the ABV index as SD(BI across bins ) / Mn_rt_CTIT
                          
                          dAgg_i$ABV <-  (dAgg_i$SD_BI_acbins / dAgg_i$Mn_rt_CTIT)
                                  
                      # add id info to both the dRT_i and dAgg_i dataframes, then bind them over 'i'
                            
                          dRT_i$group<- group
                          dRT_i$ppid <- i 
                          dRT_ij = rbind(dRT_ij, dRT_i)
                                  
                          dAgg_i$group<- group
                          dAgg_i$ppid <- i 
                          dAgg_ij= rbind(dAgg_ij,dAgg_i)
                    
                    # end of 'for (i in 1: (ni_GrpA+ni_GrpB))' section:
                        }
         
         # the next section processes the results of all participants i in a single study j.
         
         # perform t-tests comparing groups A and B and store the resulting p-values in a dataframe dGrpCmps_j
                
                dGrpCmps_j$pval_ttestMn_rt_IT<- t.test(dAgg_ij$Mn_rt_IT~dAgg_ij$group)$p.value
                dGrpCmps_j$pval_ttestMn_rt_CT<- t.test(dAgg_ij$Mn_rt_CT~dAgg_ij$group)$p.value
                dGrpCmps_j$pval_ttestSD_rt_IT<- t.test(dAgg_ij$SD_rt_IT~dAgg_ij$group)$p.value
                dGrpCmps_j$pval_ttestSD_rt_CT<- t.test(dAgg_ij$SD_rt_CT~dAgg_ij$group)$p.value
                dGrpCmps_j$pval_ttestBI.trad <- t.test(dAgg_ij$BI.trad~dAgg_ij$group)$p.value
                dGrpCmps_j$pval_ttestABV <- t.test(dAgg_ij$ABV~dAgg_ij$group)$p.value
                    
                dGrpCmps_j <- as.data.frame(dGrpCmps_j)
        
        # add studynumber (j) and bind the GrpCmps dataframe of the current study j to a dataframe dGrpCmpsjr
        # to which each new study j over a single run of r will be added. Similarly bind the current study j's
        # dRT_ij dataframes into dRT_ijr and dAgg_ij into dAgg_ijr
        
                dGrpCmps_j$studynumber <- j
                dGrpCmps_jr = rbind(dGrpCmps_jr, dGrpCmps_j)
                    
                dRT_ij$studynumber <- j
                dRT_ijr = rbind(dRT_ijr, dRT_ij)
                    
                dAgg_ij$studynumber <- j
                dAgg_ijr = rbind (dAgg_ijr, dAgg_ij)
                
          # end of 'for (j in 1: nj)' section: 
                  }

         # log all parameters for drawing random data in the current run 'r' into dPrms_r
            
            dPrms_r$GrpA_Mn_CT <- GrpA_Mn_CTr
            dPrms_r$GrpA_Mn_IT <- GrpA_Mn_ITr
            dPrms_r$GrpA_Mn_NT <- GrpA_Mn_NTr
            dPrms_r$GrpA_Mn_CT_dyn1 <- GrpA_Mn_CT_dyn1            
            dPrms_r$GrpA_Mn_IT_dyn1 <- GrpA_Mn_IT_dyn1   
            dPrms_r$GrpA_Mn_CT_dyn2 <- GrpA_Mn_CT_dyn2            
            dPrms_r$GrpA_Mn_IT_dyn2 <- GrpA_Mn_IT_dyn2 
            
            dPrms_r$GrpA_SD_CT <- GrpA_SD_CTr 
            dPrms_r$GrpA_SD_IT <- GrpA_SD_ITr
            dPrms_r$GrpA_SD_NT <- GrpA_SD_NTr
            
            dPrms_r$GrpB_Mn_CT <- GrpB_Mn_CTr
            dPrms_r$GrpB_Mn_IT <- GrpB_Mn_ITr
            dPrms_r$GrpB_Mn_NT <- GrpB_Mn_NTr
            dPrms_r$GrpB_Mn_CT <- GrpB_Mn_CTr            
            
            dPrms_r$GrpB_SD_CT <- GrpB_SD_CTr
            dPrms_r$GrpB_SD_IT <- GrpB_SD_ITr
            dPrms_r$GrpB_SD_NT <- GrpB_SD_NTr
            

            dPrms_r$n_CT <- nCT
            dPrms_r$n_IT <- nIT
            dPrms_r$n_NT <- nNT
    
            dPrms_r$ni_groupA <- ni_GrpA
            dPrms_r$ni_groupB <- ni_GrpB
            dPrms_r$nstudies_j <- nj

            dPrms_r$runID <- r 
            
            dPrms_r <- as.data.frame(dPrms_r)
            
            dPrms_all = rbind(dPrms_all, dPrms_r)
                  

        # log all group comparison data for the current run 'r' into dGrpCmps_r, 
        # all RT data into dRT_all, and all summary data in dAgg_all.
              
    dSummary_r$runID <-r
    
    if(dynamic == 0) {
      if(SD_increase > 0) { dSummary_r$set_SD_grpA <- (GrpA_SD_ITr) }
      if(Mn_increase > 0) { dSummary_r$set_Mn_grpA <- (GrpA_Mn_ITr) }
      if(BI_increase > 0) { dSummary_r$set_BI_grpA <- (GrpA_Mn_ITr - GrpA_Mn_CTr) }
    }
    if(dynamic == 1) { dSummary_r$set_nswitches <- r-1
                       dSummary_r$set_BI_fixed <- fixed_BI }
    if(dynamic == 2) { dSummary_r$set_nswitches <- Nswitches
                       dSummary_r$set_BI_grpB <- (GrpB_Mn_IT_dyn1 - GrpB_Mn_CT_dyn1) 
                       dSummary_r$set_BI_grpA <- (GrpA_Mn_IT_dyn1 - GrpA_Mn_CT_dyn1)}
    
    

    dSummary_r$Mn_grpA_ABV <- sprintf("%.3f", (mean(subset(dAgg_ijr$ABV, dAgg_ijr$group == "A"), na.rm=TRUE))) 
    dSummary_r$CI_grpA_ABV <- paste("[", sprintf("%.3f", ( t.test(subset(dAgg_ijr$ABV, dAgg_ijr$group == "A"))$conf.int[1])),
                                         ", ", sprintf("%.3f", ( t.test(subset(dAgg_ijr$ABV, dAgg_ijr$group == "A"))$conf.int[2])), "]", sep = "")
    
    dSummary_r$Mn_grpB_ABV <- sprintf("%.3f", (mean(subset(dAgg_ijr$ABV, dAgg_ijr$group == "B"), na.rm=TRUE)))
    dSummary_r$CI_grpB_ABV <- paste("[", sprintf("%.3f", ( t.test(subset(dAgg_ijr$ABV, dAgg_ijr$group == "B"))$conf.int[1])),
                                    ", ", sprintf("%.3f", ( t.test(subset(dAgg_ijr$ABV, dAgg_ijr$group == "B"))$conf.int[2])), "]", sep = "")
    
    dSummary_r$perc_Sig_ABV <- sum(dGrpCmps_jr$pval_ttestABV < .05 )/(nj/100)
    
    dSummary_r$Mn_grpA_BI.trad <- sprintf("%.2f", (mean(subset(dAgg_ijr$BI.trad, dAgg_ijr$group == "A"), na.rm=TRUE))) 
    dSummary_r$CI_grpA_BI.trad <- paste("[",  sprintf("%.2f", ( t.test(subset(dAgg_ijr$BI.trad, dAgg_ijr$group == "A"))$conf.int[1])),
                                        ", ", sprintf("%.2f", ( t.test(subset(dAgg_ijr$BI.trad, dAgg_ijr$group == "A"))$conf.int[2])), "]", sep = "")
    
    dSummary_r$Mn_grpB_BI.trad <- sprintf("%.2f", (mean(subset(dAgg_ijr$BI.trad, dAgg_ijr$group == "B"), na.rm=TRUE))) 
    dSummary_r$CI_grpB_BI.trad <- paste("[",  sprintf("%.2f", ( t.test(subset(dAgg_ijr$BI.trad, dAgg_ijr$group == "B"))$conf.int[1])),
                                        ", ", sprintf("%.2f", ( t.test(subset(dAgg_ijr$BI.trad, dAgg_ijr$group == "B"))$conf.int[2])), "]", sep = "")
    
    dSummary_r$perc_Sig_BI.trad <- sum(dGrpCmps_jr$pval_ttestBI.trad < .05 )/(nj/100)
    
    
    dSummary_r <- as.data.frame(dSummary_r)
    
    dSummary_r_all = as.data.frame(rbind(dSummary_r_all, dSummary_r))
    
    
    dGrpCmps_jr$runID <- r 
    dGrpCmps_all = rbind(dGrpCmps_all, dGrpCmps_jr)
    
    dRT_ijr$runID <- r
    saveRDS(dRT_ijr, paste("dRT_run", r, fnamert, ".RDS", sep="", collapse="")) 
    
    dAgg_ijr$runID <- r
    dAgg_all = rbind (dAgg_all, dAgg_ijr)   
       
    
    # end of 'for (r in 1: nr)' section 
     }
