# Supplementary material for: Capturing Dynamics of Biased Attention: Are New Attention Variability Measures the Way Forward?
Source: PLoS One. 2016 Nov 22;11(11):e0166600. doi: 10.1371/journal.pone.0166600 (PMC5119769; doi:10.1371/journal.pone.0166600)
Supplement: S3 Script — (R) [file pone.0166600.s004.R]

# user defined functions: line 5
# install packages: line 165
# start simulations: line 185

#####################################################################################################################################
# User defined functions:
#####################################################################################################################################
  
is.nan.data.frame <- function(x)
  do.call(cbind, lapply(x, is.nan))

is.inf.data.frame <- function(x)
  do.call(cbind, lapply(x, is.infinite))

# AWK:
# these two functions are be used to check a dataframe for values of Nan and Inf and replace these with (for instance) 0. 
# In rare cases a 'pp' i will have only positive or only negative values of TLBS. This will result in the script stalling on an error 
# thrown when t-tests for group comparisons are executed. 
# I decided to solve this by resetting such i's values for mean and sd TLBS (pos or neg) with 0, which I argue is a meaningful value in 
# this situation.
# See file 'documentation of a case 'Nan" and "inf" for TBLSneg Mean and SD respectively.r' for more info. 


## The Saferequire function checks whether a package is already installed. If so, it loads the package (using require/library). 
## If not, it first installs it, and then loads it.
##
## Borrowed from the Userfriendly science package: http://userfriendlyscience.com - slightly modifided. 

if (!exists("SafeRequire")) { 

  SafeRequire <- function(packageName) {
    if (!is.element(packageName, installed.packages()[,1])) {
      install.packages(packageName);
    }
    require(package = packageName, character.only=TRUE);
  }
}


## SaveSimOutput can be called to save the main simulation output files (dRT_all, dAGG_all, dTLBS_all, and dS_main_output) as CSV, RDS files or both,
## and to create a .docx with a table showing dS_main_output. Files are saved to the current working directory, filenames reflect settings 
## for dynamic (fixed_BI) or for BI_increase, SD_increase, and Mn_increase. 

## RDS files are the smallest files, they can be read into R by usind the command " readRDS(filename) "
## CSV files are more flexible (can be read into SPSS and other programs) but considerably larger. I advice against saving them unless needed.
## The docx saving option required pandoc, which needs to be downloaded here: http://johnmacfarlane.net/pandoc/ . 

if (!exists("SaveSimOutput")) { 
  
  SaveSimOutput <- function (method="", CSV = TRUE, RDS=TRUE, docx = TRUE) {
    
    fname = NULL
    if(dynamic == 1) { fname = paste(fname, "_dynamic1-BI=", fixed_BI, sep="", collapse="")}
    
    if(dynamic == 2) { fname = paste("_dynamic2-BI-increase=", BI_increase, "_nSwitches=", Nswitches, sep="", collapse="")}
    
    
    if(dynamic == 0){
      if(BI_increase > 0) { fname = paste(fname, "_BI-increase=", BI_increase, sep="", collapse="")}
      if(SD_increase > 0) { fname = paste(fname, "_SD-increase=", SD_increase, sep="", collapse="")}
      if(Mn_increase > 0) { fname = paste(fname, "_Mn-increase=", Mn_increase, sep="", collapse="")}
    }
    
    
    
    if(method == "ABV"){
      fname = paste("_ABV", fname, sep="", collapse="")
      
      
      if (CSV) {
        write.csv(dAgg_all, paste("dAGG_all", fname, ".CSV", sep="", collapse="")) 
        write.csv(dSummary_r_all, paste("dSummary_r_all", fname, ".CSV", sep="", collapse="")) 
        write.csv(dPrms_all, paste("dPrms_all", fname, ".CSV", sep="", collapse="")) 
        
        
      }
      
      if (RDS) {
        saveRDS(dAgg_all, paste("dAGG_all", fname, ".RDS", sep="", collapse="")) 
        saveRDS(dSummary_r_all, paste("dSummary_r_all", fname, ".RDS", sep="", collapse="")) 
        saveRDS(dPrms_all, paste("dPrms_all", fname, ".RDS", sep="", collapse="")) 
        
        
      }
    }
    
    if(method == "TLBS"){
      fname = paste("_TLBS", fname, sep="", collapse="")}
    
    if (CSV) {
      write.csv(dAgg_all, paste("dAGG_all", fname, ".CSV", sep="", collapse="")) 
      write.csv(dSummary_r_all, paste("dSummary_r_all", fname, ".CSV", sep="", collapse="")) 
      write.csv(dTLBS_all, paste("dTLBS_all", fname, ".CSV", sep="", collapse="")) 
      write.csv(dPrms_all, paste("dPrms_all", fname, ".CSV", sep="", collapse="")) 
      
    }
    
    if (RDS) {
      saveRDS(dAgg_all, paste("dAGG_all", fname, ".RDS", sep="", collapse="")) 
      saveRDS(dSummary_r_all, paste("dSummary_r_all", fname, ".RDS", sep="", collapse="")) 
      saveRDS(dTLBS_all, paste("dTLBS_all", fname, ".RDS", sep="", collapse="")) 
      saveRDS(dPrms_all, paste("dPrms_all", fname, ".RDS", sep="", collapse="")) 
      
    }
    
    if(docx) {   
      SafeRequire('knitr')
      
      # Create a Pandoc-flavored markdown-style table from a dataframe
      markdown_table <- kable(dSummary_r_all, format="pandoc", output=FALSE)
      
      # Write that markdown table to a temporary file:
      write(markdown_table, (paste("RunSumTable", fname, ".MKD", sep="", collapse="")))
      
      # Create a docx file from the temporary markdown file.
      # Documentation on more options can be found at http://yihui.name/knitr/demo/pandoc/
      pandoc ( paste("RunSumTable", fname, ".MKD", sep="", collapse=""), format="docx")
    }
    
    print ("files saved to current working directory") 
    
  }
}


#####################################################################################################################################
# install packages using SafeRequire:
#####################################################################################################################################

SafeRequire('Hmisc')
SafeRequire('sn')
SafeRequire('e1071')
SafeRequire('caTools')
SafeRequire('plyr')
SafeRequire('compute.es')
SafeRequire('reshape')
SafeRequire('reshape2')
SafeRequire('data.table')
SafeRequire('car')


####################################################################################################################################
#Start simulations!
###################################################################################################################################


fnamert = NULL
if(dynamic == 1) { fnamert = paste("TLSB_dynamic1-BI=", fixed_BI, sep="", collapse="")}

if(dynamic == 2) { fnamert = paste("TLBS_dynamic2-BI-increase=", BI_increase, "_nSwitches=", Nswitches, sep="", collapse="")}

if(dynamic == 0){
  if(BI_increase > 0) { fnamert = paste("TLBS_BI-increase=", BI_increase, sep="", collapse="")}
  if(SD_increase > 0) { fnamert = paste("TLBS_SD-increase=", SD_increase, sep="", collapse="")}
  if(Mn_increase > 0) { fnamert = paste("TLBS_Mn-increase=", Mn_increase, sep="", collapse="")}
}


# dim/set dataframes at 'r' level:

dSummary_r = NULL
dSummary_r_all = NULL

dPrms_r  = NULL
dPrms_all = NULL


dAgg_all = NULL
dTLBS_all = NULL
dGrpCmps_all = NULL


# initiate loop for r simulationruns:

for (r in 1:nr) {
  
  # define parameters for this run based on values provided in the 'wrapper' script:
  
  # if dynamic is NOT set  
  if(dynamic == 0) {
    GrpA_Mn_CTr = start_mean + ((r-1) * Mn_increase) - ((r-1) * (.5*BI_increase))
    GrpA_Mn_ITr = start_mean + ((r-1) * Mn_increase) + ((r-1) * (.5*BI_increase))
    GrpA_Mn_NTr = start_mean + ((r-1) * Mn_increase) 
    
    GrpA_SD_CTr = start_SD + ((r-1) * SD_increase) 
    GrpA_SD_ITr = start_SD + ((r-1) * SD_increase) 
    GrpA_SD_NTr = start_SD + ((r-1) * SD_increase)  
    
    GrpB_Mn_CTr = start_mean 
    GrpB_Mn_ITr = start_mean 
    GrpB_Mn_NTr = start_mean 
    
    GrpB_SD_CTr = start_SD
    GrpB_SD_ITr = start_SD
    GrpB_SD_NTr = start_SD
    
    # set the dynamic means (not used if not dynamic) to NA for clarity of logging purposes
    GrpA_Mn_CT_dyn1 = NA
    GrpA_Mn_IT_dyn1 = NA
    GrpA_Mn_CT_dyn2 = NA
    GrpA_Mn_IT_dyn2 = NA
    
    GrpB_Mn_CT_dyn1 = NA
    GrpB_Mn_IT_dyn1 = NA
    GrpB_Mn_CT_dyn2 = NA
    GrpB_Mn_IT_dyn2 = NA
    
    # end of 'define parameters for non dynamic' section
  }
  
  # define parameters if dynamic is set (==1)
  if(dynamic == 1) {
    
    GrpA_Mn_CT_dyn1 = start_mean - (.5*fixed_BI)
    GrpA_Mn_IT_dyn1 = start_mean + (.5*fixed_BI)
    GrpA_Mn_CT_dyn2 = start_mean + (.5*fixed_BI)
    GrpA_Mn_IT_dyn2 = start_mean - (.5*fixed_BI)
    
    GrpB_Mn_CTr = start_mean - (.5*fixed_BI)
    GrpB_Mn_ITr = start_mean + (.5*fixed_BI)
    
    GrpA_Mn_NTr = start_mean
    GrpB_Mn_NTr = start_mean
    
    GrpA_SD_CTr = start_SD
    GrpA_SD_ITr = start_SD
    GrpA_SD_NTr = start_SD
    
    GrpB_SD_CTr = start_SD
    GrpB_SD_ITr = start_SD
    GrpB_SD_NTr = start_SD
    
    # set the group B dynamic means per trialtype (not used if not dynamic 2) to NA for clarity of logging purposes
    GrpB_Mn_CT_dyn1 = NA
    GrpB_Mn_IT_dyn1 = NA
    GrpB_Mn_CT_dyn2 = NA
    GrpB_Mn_IT_dyn2 = NA
    
    # set the non-dynamic means (not used if dynamic) to NA for clarity of logging purposes
    
    GrpA_Mn_CTr = NA
    GrpA_Mn_ITr = NA
    
    # end of 'define parameters for  dynamic == 1' section
  }  
  
  # define parameters if dynamic is set (==2)
  if(dynamic == 2) {
    
    GrpA_Mn_CT_dyn1 = start_mean - (.5*fixed_BI) - ((r-1) * (.5*BI_increase))
    GrpA_Mn_IT_dyn1 = start_mean + (.5*fixed_BI) + ((r-1) * (.5*BI_increase))
    GrpA_Mn_CT_dyn2 = start_mean + (.5*fixed_BI) + ((r-1) * (.5*BI_increase))
    GrpA_Mn_IT_dyn2 = start_mean - (.5*fixed_BI) - ((r-1) * (.5*BI_increase))
    
    GrpB_Mn_CT_dyn1 = start_mean - (.5*fixed_BI)
    GrpB_Mn_IT_dyn1 = start_mean + (.5*fixed_BI)
    GrpB_Mn_CT_dyn2 = start_mean + (.5*fixed_BI)
    GrpB_Mn_IT_dyn2 = start_mean - (.5*fixed_BI)
    
    GrpA_Mn_NTr = start_mean
    GrpB_Mn_NTr = start_mean
    
    GrpA_SD_CTr = start_SD
    GrpA_SD_ITr = start_SD
    GrpA_SD_NTr = start_SD
    
    GrpB_SD_CTr = start_SD
    GrpB_SD_ITr = start_SD
    GrpB_SD_NTr = start_SD
    
    # set the non-dynamic means (not used if dynamic) to NA for clarity of logging purposes
    
    GrpA_Mn_CTr = NA
    GrpA_Mn_ITr = NA
    
    GrpB_Mn_CTr = NA
    GrpB_Mn_ITr = NA
    
    # end of 'define parameters for  dynamic' section
     }  
    
  
  # dim/set dataframes at 'j' level:
  
  dGrpCmps_j = NULL
  dGrpCmps_jr = NULL
  
  dRT_ijr = NULL
  dAgg_ijr = NULL
  dTLBS_ijr = NULL
  
  # initiate loop for j studies:
  
  for (j in 1:nj)  {
    

    cat(paste(Sys.time(), fnamert, r, "study: ", j), file="status.txt", sep="\n", append=TRUE)
    
    # dim/set dataframes at 'i' level:
    
    dRT_i = NULL
    dRT_ij = NULL
    dAgg_i= NULL
    dAgg_ij= NULL
    dTLBS_i = NULL
    dTLBS_ij= NULL
    
    # initiate loop for i participants, where i is the sum of ni_GrpA and ni_GrpB:
    
    for (i in 1: (ni_GrpA+ni_GrpB))  {
      
      # the next sections draw the random data. One of four sections is executed based on 
      # firstly) whether the value of 'i' falls into the group A range (i< ni_GrpA + 1) or 
      # group B range (i > ni_GrpB). And 
      # secondly) wheter dynamic is set to 1 (==1) or not (!=1)  
      
      if(i< ni_GrpA+1){
        
        group = "A"
        
        
        # start of 'if grpA and not dynamic' section:
        
        if(dynamic == 0) {
          
          
          # first define a dataframe with as many rows as there will be trials (nCT+nIT+nNT), and
          # assign each row a trialnumber running from 1 to the total number of trials, in a random order.
          
          trialnumber = sample(seq(1, (nCT+nIT+nNT)))
          dRT_i = data.frame(trialnumber) 
          
          # assign a trialtype (CT/IT/NT) to the (randomly ordered) trialnumbers. Two out of each five trials
          # are assigned CT, two out of five IT, and one out of five trials is assigned NT.
          
          dRT_i$trialtype = paste(list("CT", "IT", "NT"))
          
          # order the dRT_i dataframe by trialnumber to represent random order of trialtypes.
          
          dRT_i <- arrange(dRT_i, trialnumber)
          
          # subset the dRT_i dataframe into three dataframes, such that each contains all the 'trials' that need to 
          # get random values (RT's) assigned according to the same distribution rules 
          # i.e. all trials that are CT are subset into dRT_i_CT, while all IT trials are subset into dRT_i_IT.
          
          dRT_i_CT <- subset(dRT_i, trialtype == "CT")
          dRT_i_IT <- subset(dRT_i, trialtype == "IT")
          dRT_i_NT <- subset(dRT_i, trialtype == "NT")
          
          # draw the random data ('RT's) and add to each of the three subsets, according to each subsets' parameters.
          
          dRT_i_CT$RT <- rnorm(nCT, GrpA_Mn_CTr, GrpA_SD_CTr)
          dRT_i_IT$RT <- rnorm(nIT, GrpA_Mn_ITr, GrpA_SD_ITr)
          dRT_i_NT$RT <- rnorm(nNT, GrpA_Mn_NTr, GrpA_SD_NTr)
          
          # bind the three subsets (with the random RT's added) back together into dRT_i and order by trialnumber.
          
          dRT_i <- rbind(dRT_i_CT, dRT_i_IT, dRT_i_NT)
          
          dRT_i <- arrange(dRT_i, trialnumber)      
          
          # end of 'if grpA and not dynamic' section
        }
        
        
        # start of 'if grpA and dynamic' section:
        
        if(dynamic == 1) {
          
          # first define a dataframe with as many rows as there will be trials (nCT+nIT+nNT), and
          # assign each row a trialnumber running from 1 to the total number of trials, in a random order.
          
          trialnumber = sample(seq(1, (nCT+nIT+nNT)))
          dRT_i = data.frame(trialnumber) 
          
          # assign a trialtype (CT/IT/NT) to the (randomly ordered) trialnumbers. Two out of each five trials
          # are assigned CT, two out of five IT, and one out of five trials is assigned NT.
          
          dRT_i$trialtype = paste(list("CT", "IT", "NT"))
          
          # order the dRT_i dataframe by trialnumber to represent random order of trialtypes.
          dRT_i <- arrange(dRT_i, trialnumber)
          
          # In the GrpA section the dynid values 1 & 2 (representing whether a positive or negative bias is 'created')
          # each are repeated (1/(r))*(nCT+nIT+nNT) times. 
          # Therefore, in group A on run 2 (r=2, 1 will be repeated '1/2 * total number of trials' times,
          # followed by a series of 2's for '1/2 * total number of trials' times, untill the total number of trials 
          # is reached. I.e. if total number of trials is 160, 1 is repeated 89 times, followed by 80 2's.  
          # Thus a single 'switch' s made. 
          # On the third run ( (1/r = 1/3), 1's are repeated for the first third of the trials, followed by 2's for 
          # the second third, and again 1's for the third third of trials -> two dynamic switches are made. Etc. 
          
          
          dRT_i$dynid = rep(1:2, each = (1/(r))*(nCT+nIT+nNT), len = (nCT+nIT+nNT))
          
          # The above line created a switch from 1 to 2 after every xth trial (nCT+nIT+nNT / r). However...
          # If the number of trials is not a complete multitude of r, the 'leftover trials after 'r*x trials' form an 'extra' subset. 
          # For instance, when there are 160 trials, and r =3, subsets are started after 53, 106, and 159 trials. 
          # Thus, the 160th trial forms a fourth 'subset'on its own. 
          # The next line recodes the dynid value for such 'leftover' trials, effectively adding them to the preceding subset.
          
          if ((nrow(dRT_i) %% r) !=0) {
          dRT_i$dynid[(nrow(dRT_i)-(nrow(dRT_i) %% r -1)):nrow(dRT_i)] <- recode (dRT_i$dynid[(nrow(dRT_i)-(nrow(dRT_i) %% r -1)):nrow(dRT_i)], "1=2;2=1")
          }
          
          # subset the dRT_i dataframe into five dataframes, such that each contains all the 'trials' that need to 
          # get random values (RT's) assigned according to the same distribution rules 
          # i.e. all trials that are CT and have dynamic 1 are subset into dRT_i_CT_d1, while all CT trials with dynamic 2
          # are subset into dRT_i_IT_d2.
          
          dRT_i_CT_d1 <- subset(dRT_i, trialtype == "CT" & dynid == 1)
          dRT_i_IT_d1 <- subset(dRT_i, trialtype == "IT" &  dynid == 1)
          dRT_i_CT_d2 <- subset(dRT_i, trialtype == "CT" & dynid == 2)
          dRT_i_IT_d2 <- subset(dRT_i, trialtype == "IT"&  dynid == 2)
          dRT_i_NT <- subset(dRT_i, trialtype == "NT")
          
          # draw the random data ('RT's) and add to each of these five subsets, according to each subsets' parameters.
          
          dRT_i_CT_d1$RT <- rnorm(nrow(dRT_i_CT_d1), GrpA_Mn_CT_dyn1, GrpA_SD_CTr)
          dRT_i_IT_d1$RT <- rnorm(nrow(dRT_i_IT_d1), GrpA_Mn_IT_dyn1, GrpA_SD_ITr)
          dRT_i_CT_d2$RT <- rnorm(nrow(dRT_i_CT_d2), GrpA_Mn_CT_dyn2, GrpA_SD_CTr)
          dRT_i_IT_d2$RT <- rnorm(nrow(dRT_i_IT_d2), GrpA_Mn_IT_dyn2, GrpA_SD_ITr)
          dRT_i_NT$RT <- rnorm(nrow(dRT_i_NT), GrpA_Mn_NTr, GrpA_SD_NTr)
          
          # bind the five subsets (with the random RT's added) back together into dRT_i and order by trialnumber.
          
          dRT_i <- rbind(dRT_i_CT_d1, dRT_i_IT_d1, dRT_i_CT_d2, dRT_i_IT_d2, dRT_i_NT)
          
          dRT_i <- arrange(dRT_i, trialnumber) 
          
          # end of 'group A' if dynamic == 1 section
        }
        
        
        if(dynamic == 2) {
          
          # first define a dataframe with as many rows as there will be trials (nCT+nIT+nNT), and
          # assign each row a trialnumber running from 1 to the total number of trials, in a random order.
          
          trialnumber = sample(seq(1, (nCT+nIT+nNT)))
          dRT_i = data.frame(trialnumber) 
          
          # assign a trialtype (CT/IT/NT) to the (randomly ordered) trialnumbers. Two out of each five trials
          # are assigned CT, two out of five IT, and one out of five trials is assigned NT.
          
          dRT_i$trialtype = paste(list("CT", "IT", "NT"))
          
          # order the dRT_i dataframe by trialnumber to represent random order of trialtypes.
          dRT_i <- arrange(dRT_i, trialnumber)
          
          # In the GrpA section the dynid values 1 & 2 (representing whether a positive or negative bias is 'created')
          # each are repeated (1/(r))*(nCT+nIT+nNT) times. 
          # Therefore, in group A on run 2 (r=2, 1 will be repeated '1/2 * total number of trials' times,
          # followed by a series of 2's for '1/2 * total number of trials' times, untill the total number of trials 
          # is reached. I.e. if total number of trials is 160, 1 is repeated 89 times, followed by 80 2's.  
          # Thus a single 'switch' s made. 
          # On the third run ( (1/r = 1/3), 1's are repeated for the first third of the trials, followed by 2's for 
          # the second third, and again 1's for the third third of trials -> two dynamic switches are made. Etc. 
          
          
          dRT_i$dynid = rep(1:2, each = (1/(Nswitches + 1))*(nCT+nIT+nNT), len = (nCT+nIT+nNT))
          
          # The above line created a switch from 1 to 2 after every xth trial (nCT+nIT+nNT / r). However...
          # If the number of trials is not a complete multitude of r, the 'leftover trials after 'r*x trials' form an 'extra' subset. 
          # For instance, when there are 160 trials, and r =3, subsets are started after 53, 106, and 159 trials. 
          # Thus, the 160th trial forms a fourth 'subset'on its own. 
          # The next line recodes the dynid value for such 'leftover' trials, effectively adding them to the preceding subset.
          
          if ((nrow(dRT_i) %% (Nswitches + 1)) !=0) {
            dRT_i$dynid[(nrow(dRT_i)-(nrow(dRT_i) %% (Nswitches +1) -1)):nrow(dRT_i)] <- recode (dRT_i$dynid[(nrow(dRT_i)-(nrow(dRT_i) %% (Nswitches + 1) -1)):nrow(dRT_i)], "1=2;2=1")
          }
          
          # subset the dRT_i dataframe into five dataframes, such that each contains all the 'trials' that need to 
          # get random values (RT's) assigned according to the same distribution rules 
          # i.e. all trials that are CT and have dynamic 1 are subset into dRT_i_CT_d1, while all CT trials with dynamic 2
          # are subset into dRT_i_IT_d2.
          
          dRT_i_CT_d1 <- subset(dRT_i, trialtype == "CT" & dynid == 1)
          dRT_i_IT_d1 <- subset(dRT_i, trialtype == "IT" &  dynid == 1)
          dRT_i_CT_d2 <- subset(dRT_i, trialtype == "CT" & dynid == 2)
          dRT_i_IT_d2 <- subset(dRT_i, trialtype == "IT"&  dynid == 2)
          dRT_i_NT <- subset(dRT_i, trialtype == "NT")
          
          # draw the random data ('RT's) and add to each of these five subsets, according to each subsets' parameters.
          
          dRT_i_CT_d1$RT <- rnorm(nrow(dRT_i_CT_d1), GrpA_Mn_CT_dyn1, GrpA_SD_CTr)
          dRT_i_IT_d1$RT <- rnorm(nrow(dRT_i_IT_d1), GrpA_Mn_IT_dyn1, GrpA_SD_ITr)
          dRT_i_CT_d2$RT <- rnorm(nrow(dRT_i_CT_d2), GrpA_Mn_CT_dyn2, GrpA_SD_CTr)
          dRT_i_IT_d2$RT <- rnorm(nrow(dRT_i_IT_d2), GrpA_Mn_IT_dyn2, GrpA_SD_ITr)
          dRT_i_NT$RT <- rnorm(nrow(dRT_i_NT), GrpA_Mn_NTr, GrpA_SD_NTr)
          
          # bind the five subsets (with the random RT's added) back together into dRT_i and order by trialnumber.
          
          dRT_i <- rbind(dRT_i_CT_d1, dRT_i_IT_d1, dRT_i_CT_d2, dRT_i_IT_d2, dRT_i_NT)
          
          dRT_i <- arrange(dRT_i, trialnumber) 
          
          # end of 'group A' if dynamic ==2 section
        }
        
        # end of 'group A' section     
      }
      
      # start of group B section (i > ni_GrpA)
      
      if(i > ni_GrpA){
        
        group = "B"
        
        # start of 'if grpB and not dynamic' section:
        
        if(dynamic == 0) {
          
          trialnumber = sample(seq(1, (nCT+nIT+nNT)))
          dRT_i = data.frame(trialnumber) 
          
          dRT_i$trialtype = paste(list("CT", "IT", "NT"))
          dRT_i <- arrange(dRT_i, trialnumber)
          
          dRT_i_CT <- subset(dRT_i, trialtype == "CT")
          dRT_i_IT <- subset(dRT_i, trialtype == "IT")
          dRT_i_NT <- subset(dRT_i, trialtype == "NT")
          
          dRT_i_CT$RT <- rnorm(nCT, GrpB_Mn_CTr, GrpB_SD_CTr)
          dRT_i_IT$RT <- rnorm(nIT, GrpB_Mn_ITr, GrpB_SD_ITr)
          dRT_i_NT$RT <- rnorm(nNT, GrpB_Mn_NTr, GrpB_SD_NTr)
          
          dRT_i <- rbind(dRT_i_CT, dRT_i_IT, dRT_i_NT)
          
          dRT_i <- arrange(dRT_i, trialnumber)   
          
          # end of 'if grpB and not dynamic' section:
        }
        
        # start of 'if group B and dynamic' section:
        
        if(dynamic == 1) {
          
          trialnumber = sample(seq(1, (nCT+nIT+nNT)))
          dRT_i = data.frame(trialnumber) 
          
          dRT_i$trialtype = paste(list("CT", "IT", "NT"))
          dRT_i <- arrange(dRT_i, trialnumber)
          
          dRT_i_CT <- subset(dRT_i, trialtype == "CT")
          dRT_i_IT <- subset(dRT_i, trialtype == "IT")
          dRT_i_NT <- subset(dRT_i, trialtype == "NT")
          
          dRT_i_CT$RT <- rnorm(nCT, GrpB_Mn_CTr, GrpB_SD_CTr)
          dRT_i_IT$RT <- rnorm(nIT, GrpB_Mn_ITr, GrpB_SD_ITr)
          dRT_i_NT$RT <- rnorm(nNT, GrpB_Mn_NTr, GrpB_SD_NTr)
          
          dRT_i <- rbind(dRT_i_CT, dRT_i_IT, dRT_i_NT)
          
          dRT_i <- arrange(dRT_i, trialnumber)  
          
          # add a variable dynid set to 0 to indicate that group B has no dynamic and to enable matching with group A dRT frames
          
          dRT_i$dynid <- paste("0")  
          
          # end of 'if grpB and dynamic feature' section
        }
        
        
        if(dynamic == 2) {
          
          # first define a dataframe with as many rows as there will be trials (nCT+nIT+nNT), and
          # assign each row a trialnumber running from 1 to the total number of trials, in a random order.
          
          trialnumber = sample(seq(1, (nCT+nIT+nNT)))
          dRT_i = data.frame(trialnumber) 
          
          # assign a trialtype (CT/IT/NT) to the (randomly ordered) trialnumbers. Two out of each five trials
          # are assigned CT, two out of five IT, and one out of five trials is assigned NT.
          
          dRT_i$trialtype = paste(list("CT", "IT", "NT"))
          
          # order the dRT_i dataframe by trialnumber to represent random order of trialtypes.
          dRT_i <- arrange(dRT_i, trialnumber)
          
          # In the GrpA section the dynid values 1 & 2 (representing whether a positive or negative bias is 'created')
          # each are repeated (1/(r))*(nCT+nIT+nNT) times. 
          # Therefore, in group A on run 2 (r=2, 1 will be repeated '1/2 * total number of trials' times,
          # followed by a series of 2's for '1/2 * total number of trials' times, untill the total number of trials 
          # is reached. I.e. if total number of trials is 160, 1 is repeated 89 times, followed by 80 2's.  
          # Thus a single 'switch' s made. 
          # On the third run ( (1/r = 1/3), 1's are repeated for the first third of the trials, followed by 2's for 
          # the second third, and again 1's for the third third of trials -> two dynamic switches are made. Etc. 
          
          
          dRT_i$dynid = rep(1:2, each = (1/(Nswitches + 1))*(nCT+nIT+nNT), len = (nCT+nIT+nNT))
          
          # The above line created a switch from 1 to 2 after every xth trial (nCT+nIT+nNT / r). However...
          # If the number of trials is not a complete multitude of r, the 'leftover trials after 'r*x trials' form an 'extra' subset. 
          # For instance, when there are 160 trials, and r =3, subsets are started after 53, 106, and 159 trials. 
          # Thus, the 160th trial forms a fourth 'subset'on its own. 
          # The next line recodes the dynid value for such 'leftover' trials, effectively adding them to the preceding subset.
         
          if ((nrow(dRT_i) %% (Nswitches + 1)) !=0) {
            dRT_i$dynid[(nrow(dRT_i)-(nrow(dRT_i) %% (Nswitches +1) -1)):nrow(dRT_i)] <- recode (dRT_i$dynid[(nrow(dRT_i)-(nrow(dRT_i) %% (Nswitches + 1) -1)):nrow(dRT_i)], "1=2;2=1")
          }

          
          # subset the dRT_i dataframe into five dataframes, such that each contains all the 'trials' that need to 
          # get random values (RT's) assigned according to the same distribution rules 
          # i.e. all trials that are CT and have dynamic 1 are subset into dRT_i_CT_d1, while all CT trials with dynamic 2
          # are subset into dRT_i_IT_d2.
          
          dRT_i_CT_d1 <- subset(dRT_i, trialtype == "CT" & dynid == 1)
          dRT_i_IT_d1 <- subset(dRT_i, trialtype == "IT" &  dynid == 1)
          dRT_i_CT_d2 <- subset(dRT_i, trialtype == "CT" & dynid == 2)
          dRT_i_IT_d2 <- subset(dRT_i, trialtype == "IT"&  dynid == 2)
          dRT_i_NT <- subset(dRT_i, trialtype == "NT")
          
          # draw the random data ('RT's) and add to each of these five subsets, according to each subsets' parameters.
          
          dRT_i_CT_d1$RT <- rnorm(nrow(dRT_i_CT_d1), GrpB_Mn_CT_dyn1, GrpB_SD_CTr)
          dRT_i_IT_d1$RT <- rnorm(nrow(dRT_i_IT_d1), GrpB_Mn_IT_dyn1, GrpB_SD_ITr)
          dRT_i_CT_d2$RT <- rnorm(nrow(dRT_i_CT_d2), GrpB_Mn_CT_dyn2, GrpB_SD_CTr)
          dRT_i_IT_d2$RT <- rnorm(nrow(dRT_i_IT_d2), GrpB_Mn_IT_dyn2, GrpB_SD_ITr)
          dRT_i_NT$RT <- rnorm(nrow(dRT_i_NT), GrpB_Mn_NTr, GrpB_SD_NTr)
          
          # bind the five subsets (with the random RT's added) back together into dRT_i and order by trialnumber.
          
          dRT_i <- rbind(dRT_i_CT_d1, dRT_i_IT_d1, dRT_i_CT_d2, dRT_i_IT_d2, dRT_i_NT)
          
          dRT_i <- arrange(dRT_i, trialnumber) 
          
          # end of 'group B' if dynamic == 2 section
        }
        
        # end of 'group B' section 
      }
      
      
      # the next section processes the dataset dRT_i according to the TL-BS methodology described in Zvielli et al, 2014:
      
      # mark trials with RT < 200 and > 1500 and more than 3 sd from pp's mean RT for exclusion
      
      dRT_i$Mn_rt <- mean(dRT_i$RT)
      dRT_i$SD_rt <- sd(dRT_i$RT)
      dRT_i$exclude <- 0
      dRT_i$exclude[dRT_i$RT < (dRT_i$Mn_rt - (3*dRT_i$SD_rt)) ] <- 1
      dRT_i$exclude[dRT_i$RT < 200 | dRT_i$RT > 1500 ] <- 1
      dRT_i$percent_excluded <- sum(dRT_i$exclude/nrow(dRT_i))*100

      
      # exclude marked trials
      
      dRT_i <- subset(dRT_i, exclude <1)
      
      # compute new mean and SD (overwrite old numbers)
      
      dRT_i$Mn_rt <- mean(dRT_i$RT)
      dRT_i$SD_rt <- sd(dRT_i$RT)
      
      # now the hard part... for each CT and IT find the closest IT/CT within 5 spaces in trialnumber
      
      # split data: separate IT, CT, and NT trials
      
      dsplit<- split( dRT_i , dRT_i$trialtype )
      
      dRT_CT_i <- data.table(dsplit$CT )
      dRT_IT_i <- data.table(dsplit$IT)
      
      # within each subset copy the RT and trialnumber variables, give the new variables names that identify them as CT or IT rt and trialnumbers
      dRT_CT_i$trialnumberCT <- dRT_CT_i$trialnumber
      dRT_IT_i$trialnumberIT <- dRT_IT_i$trialnumber
      dRT_CT_i$RT.CT <- dRT_CT_i$RT
      dRT_IT_i$RT.IT <- dRT_IT_i$RT
      
      # set the original trialnumber variables as 'key variable' to use for a 'rolling window' to match IT and CT trials within the IT and CT subsets.
      setkey(dRT_CT_i,trialnumber)
      setkey(dRT_IT_i,trialnumber)
      
      # For each trialnumber in the dRT_IT_i subset, search within the dRT_CT_i subset for the trialnuber that is nearest.
      # Write a new dataframe(dTLBS_ITbased) containg each pairings RT.CT, trialnumberCT, RT.IT and trialnumberIT.
      # Do the same thing, pairing each trialnumber in the CT subset to the closest trialnumber in the IT subset.
      dTLBS_ITbased <- dRT_CT_i[dRT_IT_i, list(trialnumber, RT.CT, trialnumberCT, RT.IT, trialnumberIT), roll='nearest']
      dTLBS_CTbased <- dRT_IT_i[dRT_CT_i, list(trialnumber, RT.CT, trialnumberCT, RT.IT, trialnumberIT), roll='nearest']
      
      #add a variable 'trialtype' that indicates the trialtype on which the matching was based to each new subset.
      dTLBS_ITbased$trialtype <- paste ('IT')      
      dTLBS_CTbased$trialtype <- paste ('CT')

      # compute the distances (difference in trialnumbers) for each of the pairings.
      # compute these as either ct-it, or it-ct such that the sign reflect a 'forward or backward' pairing.
      dTLBS_ITbased$distance <- dTLBS_ITbased$trialnumberCT - dTLBS_ITbased$trialnumberIT   
      dTLBS_CTbased$distance <- dTLBS_CTbased$trialnumberIT - dTLBS_CTbased$trialnumberCT
      
    
      # now we have two subsets of paired trialdata, which are then merged and ordered by 'original' trialnumber again.  
    
      dTLBS_i <- rbind(dTLBS_CTbased, dTLBS_ITbased)
      dTLBS_i <- dTLBS_i[order(trialnumber),]
      
      
      # Pairings are checked for complying to the max 5 trials distance criterion non compliers are removed
      # (double matchings are retained)
      
      dTLBS_i <-subset(dTLBS_i, abs(dTLBS_i$distance) < 6)
      
      # TL-BS is computed as the difference rt IT- rt CT within each pairing. 
      dTLBS_i$TLBS <- dTLBS_i$RT.IT-dTLBS_i$RT.CT
      
      
      

      # compute aggregate measures based on both RT's and TLBS's:
      # mean, sd and min/max for RT's overall and per trialtype CT/IT.
      
      dAgg_i$Mn_rt <- mean(dRT_i$RT)
      dAgg_i$SD_rt <- sd(dRT_i$RT)
      dAgg_i$Min_rt <- min(dRT_i$RT)
      dAgg_i$Max_rt <- max(dRT_i$RT)
      
      dAgg_i$Mn_rt_CT <- mean(dRT_CT_i$RT)
      dAgg_i$SD_rt_CT <- sd(dRT_CT_i$RT)
      dAgg_i$Min_rt_CT <- min(dRT_CT_i$RT)
      dAgg_i$Max_rt_CT <- max(dRT_CT_i$RT)
      
      dAgg_i$Mn_rt_IT <- mean(dRT_IT_i$RT)
      dAgg_i$SD_rt_IT <- sd(dRT_IT_i$RT)
      dAgg_i$Min_rt_IT <- min(dRT_IT_i$RT)
      dAgg_i$Max_rt_IT <- max(dRT_IT_i$RT)
      
      
      # create subsets of positive/negative valued TLBS's, 
      # then compute average and peak values for pos and neg valued TLBSs.
      
      dTLBS_pos_i <-subset(dTLBS_i, dTLBS_i$TLBS > 0)
      dTLBS_neg_i <-subset(dTLBS_i, dTLBS_i$TLBS < 0)
      
      dAgg_i$Mn_TLBSpos <- mean(dTLBS_pos_i$TLBS)
      dAgg_i$Pk_TLBSpos <- max(dTLBS_pos_i$TLBS)
      dAgg_i$Mn_TLBSneg <- mean(dTLBS_neg_i$TLBS)
      dAgg_i$Pk_TLBSneg <- min(dTLBS_neg_i$TLBS)
      
      
      # return to dTLBS_i to compute variability of TLBS as 
      # the average of the difference between the max and min value over a rolling window of size 2
      
      dAgg_i$var_TLBS <- mean(runmax (dTLBS_i$TLBS,2) - runmin (dTLBS_i$TLBS,2))
      
      # add new method of variability with distance adjustment

        
        for (t in 1: (nrow(dTLBS_i) -1)) {
          
          dTLBS_i$var_TLBS_a[t] <- (dTLBS_i$TLBS[t] - dTLBS_i$TLBS[t+1])
          dTLBS_i$var_TLBS_b[t] <- (dTLBS_i$trialnumber[t] - dTLBS_i$trialnumber[t+1])
          dTLBS_i$var_TLBS_dist[t] <- sqrt(dTLBS_i$var_TLBS_a[t]^2 + dTLBS_i$var_TLBS_b[t]^2)
        }
        
      
      dAgg_i$var_TLBS_2  <- mean(dTLBS_i$var_TLBS_dist)
      
      # compute traditional Bias Index 
      
      dAgg_i$BI.trad <-dAgg_i$Mn_rt_IT - dAgg_i$Mn_rt_CT
      
      #convert dAgg_i to a dataframe
      
      dAgg_i <- as.data.frame(dAgg_i)

 
      # add id info to both the dRT_i and dAgg_i dataframes, then bind them over 'i'
      
      dRT_i$group<- group
      dRT_i$ppid <- i 
      dRT_ij = rbind(dRT_ij, dRT_i)
      
      dAgg_i$group<- group
      dAgg_i$ppid <- i 
      dAgg_ij = rbind(dAgg_ij,dAgg_i)
      
      dTLBS_i$group<- group
      dTLBS_i$ppid <- i 
      dTLBS_ij = rbind(dTLBS_ij, dTLBS_i)
    
      # end of 'for (i in 1: (ni_GrpA+ni_GrpB))' section:
    }
    
    # the next section processes the results of all participants i in a single study j.
        
    # t-tets will throw an error if values Nan or Inf are encountered. This can happen in the (somewhat) rare cases
    # that for a pp 'i', data results in only positive or only negative TLBSs. 
    # Therefore: check dataframe dAgg_ij and replace values of Nan and Inf with '0'
    # See file 'documentation of a case 'Nan" and "inf" for TBLSneg Mean and SD respectively.r' for more info. 
    
    dAgg_ij[is.nan.data.frame(dAgg_ij)] <- 0
    dAgg_ij[is.inf.data.frame(dAgg_ij)] <- 0
    
    # perform t-tests, store p-values:
    

    dGrpCmps_j$pval_ttest_Mn_TLBSpos <- t.test(dAgg_ij$Mn_TLBSpos~dAgg_ij$group)$p.value
    dGrpCmps_j$pval_ttest_Pk_TLBSpos <- t.test(dAgg_ij$Pk_TLBSpos~dAgg_ij$group)$p.value
    dGrpCmps_j$pval_ttest_Mn_TLBSneg <- t.test(dAgg_ij$Mn_TLBSneg~dAgg_ij$group)$p.value
    dGrpCmps_j$pval_ttest_Pk_TLBSneg <- t.test(dAgg_ij$Pk_TLBSneg~dAgg_ij$group)$p.value
    dGrpCmps_j$pval_ttest_var_TLBS <- t.test(dAgg_ij$var_TLBS~dAgg_ij$group)$p.value
    dGrpCmps_j$pval_ttest_var_TLBS_2 <- t.test(dAgg_ij$var_TLBS~dAgg_ij$group)$p.value
    dGrpCmps_j$pval_ttest_BI.trad <- t.test(dAgg_ij$BI.trad~dAgg_ij$group)$p.value
    
    dGrpCmps_j <- as.data.frame(dGrpCmps_j)
    
    dGrpCmps_j$studynumber <- j
    dGrpCmps_jr = rbind(dGrpCmps_jr, dGrpCmps_j)
    
    dRT_ij$studynumber <- j
    dRT_ijr = rbind(dRT_ijr, dRT_ij)
    
    dTLBS_ij$studynumber <- j
    dTLBS_ijr = rbind (dTLBS_ijr, dTLBS_ij)
    
    dAgg_ij$studynumber <- j
    dAgg_ijr = rbind (dAgg_ijr, dAgg_ij)
    
    # end of 'for (j in 1: nj)' section: 
  }
  
  # log all parameters for drawing random data in this run r into dPrms_r 
  dPrms_r$GrpA_Mn_CT <- GrpA_Mn_CTr
  dPrms_r$GrpA_Mn_IT <- GrpA_Mn_ITr
  dPrms_r$GrpA_Mn_NT <- GrpA_Mn_NTr
  dPrms_r$GrpA_Mn_CT_dyn1 <- GrpA_Mn_CT_dyn1            
  dPrms_r$GrpA_Mn_IT_dyn1 <- GrpA_Mn_IT_dyn1   
  dPrms_r$GrpA_Mn_CT_dyn2 <- GrpA_Mn_CT_dyn2            
  dPrms_r$GrpA_Mn_IT_dyn2 <- GrpA_Mn_IT_dyn2 
  
  dPrms_r$GrpA_SD_CT <- GrpA_SD_CTr 
  dPrms_r$GrpA_SD_IT <- GrpA_SD_ITr
  dPrms_r$GrpA_SD_NT <- GrpA_SD_NTr
  
  dPrms_r$GrpB_Mn_CT <- GrpB_Mn_CTr
  dPrms_r$GrpB_Mn_IT <- GrpB_Mn_ITr
  dPrms_r$GrpB_Mn_NT <- GrpB_Mn_NTr
  dPrms_r$GrpB_Mn_CT_dyn1 <- GrpB_Mn_CT_dyn1            
  dPrms_r$GrpB_Mn_IT_dyn1 <- GrpB_Mn_IT_dyn1   
  dPrms_r$GrpB_Mn_CT_dyn2 <- GrpB_Mn_CT_dyn2            
  dPrms_r$GrpB_Mn_IT_dyn2 <- GrpB_Mn_IT_dyn2          
  
  dPrms_r$GrpB_SD_CT <- GrpB_SD_CTr
  dPrms_r$GrpB_SD_IT <- GrpB_SD_ITr
  dPrms_r$GrpB_SD_NT <- GrpB_SD_NTr
    
  
  dPrms_r$n_CT <- nCT
  dPrms_r$n_IT <- nIT
  dPrms_r$n_NT <- nNT
  
  dPrms_r$ni_groupA <- ni_GrpA
  dPrms_r$ni_groupB <- ni_GrpB
  dPrms_r$nstudies_j <- nj
  
  dPrms_r$runID <- r 
  
  dPrms_r <- as.data.frame(dPrms_r)
  
  dPrms_all = rbind(dPrms_all, dPrms_r)
  
  
  # log all group comparison data for the current run 'r' into dGrpCmps_r, 
  # all RT data into dRT_all, and all summary data in dAgg_all.
 
  dSummary_r$runID <-r
  
  if(dynamic == 0) {
  if(SD_increase > 0) { dSummary_r$set_SD_grpA <- (GrpA_SD_ITr) }
  if(Mn_increase > 0) { dSummary_r$set_Mn_grpA <- (GrpA_Mn_ITr) }
  if(BI_increase > 0) { dSummary_r$set_BI_grpA <- (GrpA_Mn_ITr - GrpA_Mn_CTr) }
  }
  if(dynamic == 1) { dSummary_r$set_nswitches <- r-1
                     dSummary_r$set_BI_fixed <- fixed_BI }
  if(dynamic == 2) { dSummary_r$set_nswitches <- Nswitches
                     dSummary_r$set_BI_grpB <- (GrpB_Mn_IT_dyn1 - GrpB_Mn_CT_dyn1) 
                     dSummary_r$set_BI_grpA <- (GrpA_Mn_IT_dyn1 - GrpA_Mn_CT_dyn1)}
  

  
  dSummary_r$Mn_grpA_Mn_TLBSpos <- sprintf("%.2f",(mean(subset(dAgg_ijr$Mn_TLBSpos, dAgg_ijr$group == "A"))))
  dSummary_r$CI_grpA_Mn_TLBSpos <- paste("[", sprintf("%.2f", ( t.test(subset(dAgg_ijr$Mn_TLBSpos, dAgg_ijr$group == "A"))$conf.int[1])),
                                             ", ", sprintf("%.2f", ( t.test(subset(dAgg_ijr$Mn_TLBSpos, dAgg_ijr$group == "A"))$conf.int[2])), "]", sep = "")
  dSummary_r$Mn_grpB_Mn_TLBSpos <- sprintf("%.2f",(mean(subset(dAgg_ijr$Mn_TLBSpos, dAgg_ijr$group == "B"))))
  dSummary_r$CI_grpB_Mn_TLBSpos <- paste("[", sprintf("%.2f", ( t.test(subset(dAgg_ijr$Mn_TLBSpos, dAgg_ijr$group == "B"))$conf.int[1])),
                                         ", ", sprintf("%.2f", ( t.test(subset(dAgg_ijr$Mn_TLBSpos, dAgg_ijr$group == "B"))$conf.int[2])), "]", sep = "")
  
  dSummary_r$perc_Sig_Mn_TLBSpos <- sum(dGrpCmps_jr$pval_ttest_Mn_TLBSpos < .05)/(nj/100)
  
  
  dSummary_r$Mn_grpA_Pk_TLBSpos <- sprintf("%.2f", (mean(subset(dAgg_ijr$Pk_TLBSpos, dAgg_ijr$group == "A")))) 
  dSummary_r$CI_grpA_Pk_TLBSpos <- paste("[", sprintf("%.2f", ( t.test(subset(dAgg_ijr$Pk_TLBSpos, dAgg_ijr$group == "A"))$conf.int[1])),
                                       ", ", sprintf("%.2f", (t.test(subset(dAgg_ijr$Pk_TLBSpos, dAgg_ijr$group == "A"))$conf.int[2])), "]", sep = "")
 
  dSummary_r$Mn_grpB_Pk_TLBSpos <- sprintf("%.2f", (mean(subset(dAgg_ijr$Pk_TLBSpos, dAgg_ijr$group == "B")))) 
  dSummary_r$CI_grpB_Pk_TLBSpos <- paste("[", sprintf("%.2f", ( t.test(subset(dAgg_ijr$Pk_TLBSpos, dAgg_ijr$group == "B"))$conf.int[1])),
                                         ", ", sprintf("%.2f", (t.test(subset(dAgg_ijr$Pk_TLBSpos, dAgg_ijr$group == "B"))$conf.int[2])), "]", sep = "")
  
  dSummary_r$perc_Sig_Pk_TLBSpos <- sum(dGrpCmps_jr$pval_ttest_Pk_TLBSpos < .05)/(nj/100)
    
  
  dSummary_r$Mn_grpA_Mn_TLBSneg <- sprintf("%.2f", (mean(subset(dAgg_ijr$Mn_TLBSneg, dAgg_ijr$group == "A"))))
  dSummary_r$CI_grpA_Mn_TLBSneg <- paste("[", sprintf("%.2f", ( t.test(subset(dAgg_ijr$Mn_TLBSneg, dAgg_ijr$group == "A"))$conf.int[1])),
                                       ", ", sprintf("%.2f", ( t.test(subset(dAgg_ijr$Mn_TLBSneg, dAgg_ijr$group == "A"))$conf.int[2])), "]", sep = "")
  
  dSummary_r$Mn_grpB_Mn_TLBSneg <- sprintf("%.2f", (mean(subset(dAgg_ijr$Mn_TLBSneg, dAgg_ijr$group == "B"))))
  dSummary_r$CI_grpB_Mn_TLBSneg <- paste("[", sprintf("%.2f", ( t.test(subset(dAgg_ijr$Mn_TLBSneg, dAgg_ijr$group == "B"))$conf.int[1])),
                                         ", ", sprintf("%.2f", ( t.test(subset(dAgg_ijr$Mn_TLBSneg, dAgg_ijr$group == "B"))$conf.int[2])), "]", sep = "")
  
  dSummary_r$perc_Sig_Mn_TLBSneg <- sum(dGrpCmps_jr$pval_ttest_Mn_TLBSneg < .05)/(nj/100)
  
  
  dSummary_r$Mn_grpA_Pk_TLBSneg <- sprintf("%.2f", (mean(subset(dAgg_ijr$Pk_TLBSneg, dAgg_ijr$group == "A")))) 
  dSummary_r$CI_grpA_Pk_TLBSneg <- paste("[", sprintf("%.2f", ( t.test(subset(dAgg_ijr$Pk_TLBSneg, dAgg_ijr$group == "A"))$conf.int[1])),
                                       ", ", sprintf("%.2f", ( t.test(subset(dAgg_ijr$Pk_TLBSneg, dAgg_ijr$group == "A"))$conf.int[2])), "]", sep = "")
  
  dSummary_r$Mn_grpB_Pk_TLBSneg <- sprintf("%.2f", (mean(subset(dAgg_ijr$Pk_TLBSneg, dAgg_ijr$group == "B")))) 
  dSummary_r$CI_grpB_Pk_TLBSneg <- paste("[", sprintf("%.2f", ( t.test(subset(dAgg_ijr$Pk_TLBSneg, dAgg_ijr$group == "B"))$conf.int[1])),
                                         ", ", sprintf("%.2f", ( t.test(subset(dAgg_ijr$Pk_TLBSneg, dAgg_ijr$group == "B"))$conf.int[2])), "]", sep = "")
  
  dSummary_r$perc_Sig_Pk_TLBSneg <- sum(dGrpCmps_jr$pval_ttest_Pk_TLBSneg < .05)/(nj/100)
  
  
  dSummary_r$Mn_grpA_var_TLBS <- sprintf("%.2f", (mean(subset(dAgg_ijr$var_TLBS, dAgg_ijr$group == "A")))) 
  dSummary_r$CI_grpA_var_TLBS <- paste("[", sprintf("%.2f", ( t.test(subset(dAgg_ijr$var_TLBS, dAgg_ijr$group == "A"))$conf.int[1])),
                                       ", ", sprintf("%.2f", ( t.test(subset(dAgg_ijr$var_TLBS, dAgg_ijr$group == "A"))$conf.int[2])), "]", sep = "")
  
  dSummary_r$Mn_grpB_var_TLBS <- sprintf("%.2f", (mean(subset(dAgg_ijr$var_TLBS, dAgg_ijr$group == "B")))) 
  dSummary_r$CI_grpB_var_TLBS <- paste("[", sprintf("%.2f", ( t.test(subset(dAgg_ijr$var_TLBS, dAgg_ijr$group == "B"))$conf.int[1])),
                                       ", ", sprintf("%.2f", ( t.test(subset(dAgg_ijr$var_TLBS, dAgg_ijr$group == "B"))$conf.int[2])), "]", sep = "")
  
  dSummary_r$perc_Sig_var_TLBS <- sum(dGrpCmps_jr$pval_ttest_var_TLBS < .05)/(nj/100)

  
  dSummary_r$Mn_grpA_var_TLBS_2 <- sprintf("%.2f", (mean(subset(dAgg_ijr$var_TLBS_2, dAgg_ijr$group == "A")))) 
  dSummary_r$CI_grpA_var_TLBS_2 <- paste("[", sprintf("%.2f", ( t.test(subset(dAgg_ijr$var_TLBS_2, dAgg_ijr$group == "A"))$conf.int[1])),
                                         ", ", sprintf("%.2f", ( t.test(subset(dAgg_ijr$var_TLBS_2, dAgg_ijr$group == "A"))$conf.int[2])), "]", sep = "")
  
  dSummary_r$Mn_grpB_var_TLBS_2 <- sprintf("%.2f", (mean(subset(dAgg_ijr$var_TLBS_2, dAgg_ijr$group == "B")))) 
  dSummary_r$CI_grpB_var_TLBS_2 <- paste("[", sprintf("%.2f", ( t.test(subset(dAgg_ijr$var_TLBS_2, dAgg_ijr$group == "B"))$conf.int[1])),
                                       ", ", sprintf("%.2f", ( t.test(subset(dAgg_ijr$var_TLBS_2, dAgg_ijr$group == "B"))$conf.int[2])), "]", sep = "")
  
  dSummary_r$perc_Sig_var_TLBS_2 <- sum(dGrpCmps_jr$pval_ttest_var_TLBS_2 < .05)/(nj/100)
  
  dSummary_r$Mn_grpA_BI.trad <- sprintf("%.2f", (mean(subset(dAgg_ijr$BI.trad, dAgg_ijr$group == "A")))) 
  dSummary_r$CI_grpA_BI.trad <- paste("[",  sprintf("%.2f", ( t.test(subset(dAgg_ijr$BI.trad, dAgg_ijr$group == "A"))$conf.int[1])),
                                       ", ", sprintf("%.2f", ( t.test(subset(dAgg_ijr$BI.trad, dAgg_ijr$group == "A"))$conf.int[2])), "]", sep = "")
  
  dSummary_r$Mn_grpB_BI.trad <- sprintf("%.2f", (mean(subset(dAgg_ijr$BI.trad, dAgg_ijr$group == "B")))) 
  dSummary_r$CI_grpB_BI.trad <- paste("[",  sprintf("%.2f", ( t.test(subset(dAgg_ijr$BI.trad, dAgg_ijr$group == "B"))$conf.int[1])),
                                      ", ", sprintf("%.2f", ( t.test(subset(dAgg_ijr$BI.trad, dAgg_ijr$group == "B"))$conf.int[2])), "]", sep = "")
  
  dSummary_r$perc_Sig_BI.trad <- sum(dGrpCmps_jr$pval_ttest_BI.trad < .05)/(nj/100)
  
  
  dSummary_r <- as.data.frame(dSummary_r)

  dSummary_r_all = as.data.frame(rbind(dSummary_r_all, dSummary_r))
  
  
  dGrpCmps_jr$runID <- r 
  dGrpCmps_all = rbind(dGrpCmps_all, dGrpCmps_jr)
  
  dRT_ijr$runID <- r
  saveRDS(dRT_ijr, paste("dRT_run", r, fnamert, ".RDS", sep="", collapse="")) 
  
  dAgg_ijr$runID <- r
  dAgg_all = rbind (dAgg_all, dAgg_ijr)    
  
  dTLBS_ijr$runID <- r
  dTLBS_all = rbind (dTLBS_all, dTLBS_ijr)   
  
  # end of 'for (r in 1: nr)' section 
}
