# Supplementary material for: Capturing Dynamics of Biased Attention: Are New Attention Variability Measures the Way Forward?
Source: PLoS One. 2016 Nov 22;11(11):e0166600. doi: 10.1371/journal.pone.0166600 (PMC5119769; doi:10.1371/journal.pone.0166600)
Supplement: S5 Script — (R) [file pone.0166600.s006.R]

# plot scripts combined #

# this file contains five originally separate scripts copy/pasted into one. 
# start line numbers for each of the scripts:

# figure 1: 12
# figure 2: 120
# figure 3: 620
# figure 4: 730
# figure 5: 1105

#####################################################################################################################################
# script figure 1:

#####################################################################################################################################
# install packages using Saferequire:
#####################################################################################################################################
## The Saferequire function checks whether a package is already installed. If so, it loads the package (using require/library). 
## If not, it first installs it, and then loads it.
##
## Borrowed from the Userfriendly science package: http://userfriendlyscience.com
Saferequire <- function(packageName) {
  if (!is.element(packageName, installed.packages()[,1])) {
    install.packages(packageName);
  }
  require(package = packageName, character.only=TRUE);
}

Saferequire('ggplot2')
Saferequire('grid')
Saferequire('gridExtra')
Saferequire('reshape2')
#####################################################################################################################################


# figure 1:

# plot 1 is created out of two separate plots: the marginal density plots (rotated 45degrees) on the left, 
# and a linegraph on the right.

# generate two randomly distributed datasets Pdat1 & Pdat2, with mean = 0 and SD = 150 and 350 respectively. 
# Both have n = 10000 (for a smooth marginal density plot) while for both datasets the first 30 observations 
# are subsetted for plotting the linegraphs. 

plot1p1data = NULL
plot1p1data$val <-rnorm(10000,  mean=0, sd=150)
plot1p1data <- data.frame(plot1p1data)
plot1p1data$trial <- as.numeric(rownames(plot1p1data))
plot1p1data <- data.frame(plot1p1data)
plot1p1data_30 <- subset(plot1p1data[1:30, ])

plot1p2data = NULL
plot1p2data$val <-rnorm(10000,  mean=0, sd=350)
plot1p2data <- data.frame(plot1p2data)
plot1p2data$trial <- as.numeric(rownames(plot1p2data))
plot1p2data <- data.frame(plot1p2data)
plot1p2data_30 <- subset(plot1p2data[1:30, ])

#the datasets represented in the final figure included in the ms are saved as well, to use these load with the following lines:
plot1p1data <- readRDS("plot1p1data.rds")
plot1p2data <- readRDS("plot1p2data.rds")

plot1p1data_30 <- subset(plot1p1data[1:30, ])
plot1p2data_30 <- subset(plot1p2data[1:30, ])

# marginal density of y - plot on the left
plot1p1 <-ggplot(plot1p1data, aes(val)) + geom_point(stat="density", adjust = 2, size = 0.75, colour = "chartreuse3") + 
  geom_point(data=plot1p2data, aes(val), stat="density", adjust = 2, size = 0.75, colour = "#21AECAFF") +
  theme(plot.background = element_blank(),
        panel.background = element_rect(fill = "transparent", colour = "NA"), 
        panel.grid.minor=element_blank(), 
        panel.grid.major=element_blank(),
        axis.title.x = element_blank(),
        line = element_blank(),
        title = element_blank(),
        text = element_blank(),
        plot.margin=unit(c(0,0,5,0),"mm")) + 
  labs(x=NULL, y=NULL) + coord_cartesian(xlim = c(-1000,1000)) + coord_flip() + scale_y_reverse() 


# line graph of first 30 datapoints on the right
plot1p2 <- ggplot((data = plot1p1data_30), aes(trial, val)) + geom_point (colour = "white") +
  theme(plot.background = element_blank(),
        panel.background = element_rect(fill = "transparent", colour = "NA"),
        panel.grid.minor=element_blank(), 
        panel.grid.major=element_blank(),
        axis.title.x = element_text(face="bold", colour="gray10", size=7, hjust = .94),
        axis.title.y = element_text(face="bold", colour="gray10", size=7),
        text = element_text(face="bold", colour="gray30", size=8)) + 
  ylab("value") + xlab("time") +  
  coord_cartesian(ylim = c(-1000,1000)) + 
  geom_line (y=0, colour = "gray30", size = 0.5) + 
  scale_x_continuous(breaks=seq(0,30,5)) + 
  geom_line (data=plot1p1data_30, aes(trial, val), colour="chartreuse3", size=0.75) +
  geom_line (data=plot1p2data_30, aes(trial, val), colour="#21AECAFF", size=0.75) +
  geom_point (data=plot1p1data_30, aes(trial, val), colour = "gray25", shape = 16, size = 1.5) +
  geom_point (data=plot1p2data_30, aes(trial, val), colour = "gray25", shape = 16, size = 1.5) 


grid.arrange(plot1p1, plot1p2, nrow = 1, widths = c(1,11))

# bit of code for saving as png with transparant BG. The canvas size is adjusted from 72 to the requested dpi

# dpi = 800

# png(filename = "Fig1.png", width= (650 *(dpi/72)),height= (500 * (dpi/72)), res = dpi, bg = "transparent")
# grid.arrange(plot1p1, plot1p2, nrow = 1, widths = c(1,11))
# dev.off()


# for journal/printing purposes - save as .pdf and then convert to .eps using illustrator (not photoshop! as this 
# ps eps files are much (!) larger)


pdf("fig1.pdf",width=5,height=3)
grid.arrange(plot1p1, plot1p2, nrow = 1, widths = c(1,11))
dev.off()


#####################################################################################################################################
# script figure 2:

# when running this script all at once, it regularly 'trips' towards the end. If warning message regarding tcol4 is thrown, please 
# select the final lines (from the tcol lines onwards) and run these again.

#####################################################################################################################################
# install packages using Saferequire:
#####################################################################################################################################
## The Saferequire function checks whether a package is already installed. If so, it loads the package (using require/library). 
## If not, it first installs it, and then loads it.
##
## Borrowed from the Userfriendly science package: http://userfriendlyscience.com
Saferequire <- function(packageName) {
  if (!is.element(packageName, installed.packages()[,1])) {
    install.packages(packageName);
  }
  require(package = packageName, character.only=TRUE);
}

Saferequire('ggplot2')
Saferequire('grid')
Saferequire('gridExtra')
Saferequire('reshape2')
#####################################################################################################################################

#####################################################################################################################################
## The Saferequire function checks whether a package is already installed. If so, it loads the package (using require/library). 
## If not, it first installs it, and then loads it.
##
## Borrowed from the Userfriendly science package: http://userfriendlyscience.com
Saferequire <- function(packageName) {
  if (!is.element(packageName, installed.packages()[,1])) {
    install.packages(packageName);
  }
  require(package = packageName, character.only=TRUE);
}

Saferequire('ggplot2')
Saferequire('grid')
Saferequire('gridExtra')
Saferequire('reshape2')
#####################################################################################################################################


plotdata <- readRDS("dAGG_all_ABV_sd-increase=2.rds") 

runsumdat<- readRDS("dSummary_r_all_ABV_SD-increase=2.rds")

#aggregat plotdata (=dAGG) containing observed ABV and BI for each participant 'i', to get the mean ABV and BI values per study j and group A/B
plotdata <- aggregate(plotdata, by = list(plotdata$runID,plotdata$studynumber,plotdata$group), FUN = mean, na.rm = TRUE) 

#merge with runsumdat to get the percentage significant t-test observed per fun
plotdata = merge(plotdata, runsumdat, by="runID")

# reorder the plotdata dataframe to achieve that group A is plotted 'above' group B - from the above aggregating and merging, 
# the group variable is now called Group.3 .
plotdata <- plotdata[order(-as.numeric(factor(plotdata$Group.3))),]


p1 <-ggplot(data=plotdata, aes(x = runID, y = BI.trad, group = Group.3)) +
  geom_point(data = subset(plotdata, Group.3 =="B"), aes(x = runID, y = BI.trad, shape=shp, fill = perc_Sig_BI.trad), shape=23, size=1 , colour = "transparent") +
  scale_fill_gradient(limits=c(0,100), low="#d2ced2", high="#53869B") +
  geom_point(data = subset(plotdata, Group.3 =="A"), aes(x = runID, y = BI.trad, colour = perc_Sig_BI.trad), shape=1, size=1)+
  scale_colour_gradient(limits=c(0,100), low="#d2ced2", high="#470026") +
  geom_smooth(data = subset(plotdata, Group.3 == "A"), aes(x= runID, y = BI.trad), size = 1,colour = "#470026") +
  geom_smooth(data = subset(plotdata, Group.3 =="B"), aes(x = runID, y = BI.trad), size=1, colour = "#53869B")+ 
  theme(plot.background = element_blank(),
        panel.background = element_blank(), 
        panel.grid.minor=element_blank(), 
        panel.grid.major=element_blank(),
        plot.margin=unit(c(0,0,0,.35),"lines"),
        axis.line = element_line(size = .5, colour = "gray30"),
        axis.title = element_blank(),
        axis.text.y = element_text(face="bold", colour="gray30", size=8),
        axis.text.x = element_text(face="bold", colour="transparent", size=8),
        strip.background = element_blank(),
        strip.text = element_text(size=9, face="bold", colour = "gray30", 
                                  hjust = .05, vjust = NULL,),
        legend.position="none") +  
  scale_x_continuous(breaks=seq(0, 10, 1))+
  scale_y_continuous(limits=c(-10,50), breaks=c(0,15,30,45))


p2 <- ggplot(data=plotdata, aes(x = runID, y = ABV, group = Group.3)) +
  geom_point(data = subset(plotdata, Group.3 =="B"), aes(x = runID, y = ABV, shape=shp, fill = perc_Sig_ABV), shape=23, size=1 , colour = "transparent") +
  scale_fill_gradient(limits=c(0,100), low="#d2ced2", high="#53869B") +
  geom_point(data = subset(plotdata, Group.3 =="A"), aes(x = runID, y = ABV, colour = perc_Sig_ABV), shape=1, size=1)+
  scale_colour_gradient(limits=c(0,100), low="#d2ced2", high="#470026") +
  geom_smooth(data = subset(plotdata, Group.3 == "A"), aes(x= runID, y = ABV), size = 1,colour = "#470026") +
  geom_smooth(data = subset(plotdata, Group.3 =="B"), aes(x = runID, y = ABV), size=1, colour = "#53869B")+ 
  theme(plot.background = element_blank(),
        panel.background = element_blank(), 
        panel.grid.minor=element_blank(), 
        panel.grid.major=element_blank(),
        plot.margin=unit(c(0,0,0,0),"lines"),
        axis.line = element_line(size = .5, colour = "gray30"),
        axis.title = element_blank(),
        axis.text.y = element_text(face="bold", colour="gray30", size=8),
        axis.text.x = element_text(face="bold", colour="transparent", size=8),
        strip.background = element_blank(),
        strip.text = element_text(size=9, face="bold", colour = "gray30", 
                                  hjust = .05, vjust = NULL,),
        legend.position="none") + 
  scale_x_continuous(breaks=seq(0, 10, 1))+
  scale_y_continuous(limits=c(0,.06), labels=sub("^(-?)0.", "\\1.", sprintf("%.3f", breaks=c(.005,.020,.035,.050))))


plotdata <- readRDS("dAGG_all_TLBS_SD-increase=2.rds") 

runsumdat<- readRDS("dSummary_r_all_TLBS_SD-increase=2.rds")

plotdata <- aggregate(plotdata, by = list(plotdata$runID,plotdata$studynumber,plotdata$group), FUN = mean, na.rm = TRUE) 

plotdata = merge(plotdata, runsumdat, by="runID")

# reorder the plotdata dataframe to achieve that group A is plotted 'above' group B.
plotdata <- plotdata[order(-as.numeric(factor(plotdata$Group.3))),]

p3 <- ggplot(data=plotdata, aes(x = runID, y = var_TLBS, group = Group.3)) +
  geom_point(data = subset(plotdata, Group.3 =="B"), aes(x = runID, y = var_TLBS, shape=shp, fill = perc_Sig_var_TLBS), shape=23, size=1 , colour = "transparent") +
  scale_fill_gradient(limits=c(0,100), low="#d2ced2", high="#53869B") +
  geom_point(data = subset(plotdata, Group.3 =="A"), aes(x = runID, y = var_TLBS, colour = perc_Sig_var_TLBS), shape=1, size=1)+
  scale_colour_gradient(limits=c(0,100), low="#d2ced2", high="#470026") +
  geom_smooth(data = subset(plotdata, Group.3 == "A"), aes(x= runID, y = var_TLBS), size = 1,colour = "#470026") +
  geom_smooth(data = subset(plotdata, Group.3 =="B"), aes(x = runID, y = var_TLBS), size=1, colour = "#53869B")+ 
  theme(plot.background = element_blank(), 
        panel.background = element_blank(), 
        panel.grid.minor=element_blank(), 
        panel.grid.major=element_blank(),
        plot.margin=unit(c(0,0,0,.35),"lines"),
        axis.line = element_line(size = .5, colour = "gray30"),
        axis.title = element_blank(),
        axis.text.y = element_text(face="bold", colour="gray30", size=8),
        axis.text.x = element_text(face="bold", colour="transparent", size=8),
        strip.background = element_blank(),
        strip.text = element_text(size=9, face="bold", colour = "gray30", 
                                  hjust = .05, vjust = NULL,),
        legend.position="none") + 
  scale_x_continuous(breaks=seq(0, 10, 1))+
  scale_y_continuous(limits=c(5,65), breaks=c(15,30,45,60))


p4 <- ggplot(data=plotdata, aes(x = runID, y = Mn_TLBSpos, group = Group.3)) +
  geom_point(data = subset(plotdata, Group.3 =="B"), aes(x = runID, y = Mn_TLBSpos, shape=shp, fill = perc_Sig_Mn_TLBSpos), shape=23, size=1 , colour = "transparent") +
  scale_fill_gradient(limits=c(0,100), low="#d2ced2", high="#53869B") +
  geom_point(data = subset(plotdata, Group.3 =="A"), aes(x = runID, y = Mn_TLBSpos, colour = perc_Sig_Mn_TLBSpos), shape=1, size=1)+
  scale_colour_gradient(limits=c(0,100), low="#d2ced2", high="#470026") +
  geom_smooth(data = subset(plotdata, Group.3 == "A"), aes(x= runID, y = Mn_TLBSpos), size = 1,colour = "#470026") +
  geom_smooth(data = subset(plotdata, Group.3 =="B"), aes(x = runID, y = Mn_TLBSpos), size=1, colour = "#53869B")+ 
  theme(plot.background = element_blank(),
        panel.background = element_blank(), 
        panel.grid.minor=element_blank(), 
        panel.grid.major=element_blank(),
        plot.margin=unit(c(0,0,0,.35),"lines"),
        axis.line = element_line(size = .5, colour = "gray30"),
        axis.title = element_blank(),
        axis.text = element_text(face="bold", colour="gray30", size=8),
        strip.background = element_blank(),
        strip.text = element_text(size=9, face="bold", colour = "gray30", 
                                  hjust = .05, vjust = NULL,),
        legend.position="none") + 
  scale_x_continuous(breaks=seq(0, 10, 1))+
  scale_y_continuous(limits=c(5,65), breaks=c(15,30,45,60))


plotdata <- readRDS("dAGG_all_ABV_Mn-increase=20.rds") 

runsumdat<- readRDS("dSummary_r_all_ABV_Mn-increase=20.rds")

plotdata <- aggregate(plotdata, by = list(plotdata$runID,plotdata$studynumber,plotdata$group), FUN = mean, na.rm = TRUE) 

plotdata = merge(plotdata, runsumdat, by="runID")

# reorder the plotdata dataframe to achieve that group A is plotted 'above' group B.
plotdata <- plotdata[order(-as.numeric(factor(plotdata$Group.3))),]

p5 <- ggplot(data=plotdata, aes(x = runID, y = BI.trad, group = Group.3)) +
  geom_point(data = subset(plotdata, Group.3 =="B"), aes(x = runID, y = BI.trad, shape=shp, fill = perc_Sig_BI.trad), shape=23, size=1 , colour = "transparent") +
  scale_fill_gradient(limits=c(0,100), low="#d2ced2", high="#53869B") +
  geom_point(data = subset(plotdata, Group.3 =="A"), aes(x = runID, y = BI.trad, colour = perc_Sig_BI.trad), shape=1, size=1)+
  scale_colour_gradient(limits=c(0,100), low="#d2ced2", high="#470026") +
  geom_smooth(data = subset(plotdata, Group.3 == "A"), aes(x= runID, y = BI.trad), size = 1,colour = "#470026") +
  geom_smooth(data = subset(plotdata, Group.3 =="B"), aes(x = runID, y = BI.trad), size=1, colour = "#53869B")+ 
  theme(plot.background = element_blank(),
        panel.background = element_blank(), 
        panel.grid.minor=element_blank(), 
        panel.grid.major=element_blank(),
        plot.margin=unit(c(0,0,0,.35),"lines"),
        axis.line = element_line(size = .5, colour = "gray30"),
        axis.title = element_blank(),
        axis.text = element_text(face="bold", colour="transparent", size=8),
        strip.background = element_blank(),
        strip.text = element_text(size=9, face="bold", colour = "gray30", 
                                  hjust = .05, vjust = NULL,),
        legend.position="none") + 
  scale_x_continuous(breaks=seq(0, 10, 1))+
  scale_y_continuous(limits=c(-10,50), breaks=c(0,15,30,45))

p6 <- ggplot(data=plotdata, aes(x = runID, y = ABV, group = Group.3)) +
  geom_point(data = subset(plotdata, Group.3 =="B"), aes(x = runID, y = ABV, shape=shp, fill = perc_Sig_ABV), shape=23, size=1 , colour = "transparent") +
  scale_fill_gradient(limits=c(0,100), low="#d2ced2", high="#53869B") +
  geom_point(data = subset(plotdata, Group.3 =="A"), aes(x = runID, y = ABV, colour = perc_Sig_ABV), shape=1, size=1)+
  scale_colour_gradient(limits=c(0,100), low="#d2ced2", high="#470026") +
  geom_smooth(data = subset(plotdata, Group.3 == "A"), aes(x= runID, y = ABV), size = 1,colour = "#470026") +
  geom_smooth(data = subset(plotdata, Group.3 =="B"), aes(x = runID, y = ABV), size=1, colour = "#53869B")+ 
  theme(plot.background = element_blank(),
        panel.background = element_blank(), 
        panel.grid.minor=element_blank(), 
        panel.grid.major=element_blank(),
        plot.margin=unit(c(0,0,0,0),"lines"),
        axis.line = element_line(size = .5, colour = "gray30"),
        axis.title = element_blank(),
        axis.text = element_text(face="bold", colour="transparent", size=8),
        strip.background = element_blank(),
        strip.text = element_text(size=9, face="bold", colour = "gray30", 
                                  hjust = .05, vjust = NULL,),
        legend.position="none") + 
  scale_x_continuous(breaks=seq(0, 10, 1))+
  scale_y_continuous(limits=c(0,.06), labels=sub("^(-?)0.", "\\1.", sprintf("%.3f", breaks=c(.005,.020,.035, .050))))


plotdata <- readRDS("dAGG_all_TLBS_Mn-increase=20.rds") 
runsumdat<- readRDS("dSummary_r_all_TLBS_Mn-increase=20.rds")

plotdata <- aggregate(plotdata, by = list(plotdata$runID,plotdata$studynumber,plotdata$group), FUN = mean, na.rm = TRUE) 

plotdata = merge(plotdata, runsumdat, by="runID")


# reorder the plotdata dataframe to achieve that group A is plotted 'above' group B.
plotdata <- plotdata[order(-as.numeric(factor(plotdata$Group.3))),]

p7 <- ggplot(data=plotdata, aes(x = runID, y = var_TLBS, group = Group.3)) +
  geom_point(data = subset(plotdata, Group.3 =="B"), aes(x = runID, y = var_TLBS, shape=shp, fill = perc_Sig_var_TLBS), shape=23, size=1 , colour = "transparent") +
  scale_fill_gradient(limits=c(0,100), low="#d2ced2", high="#53869B") +
  geom_point(data = subset(plotdata, Group.3 =="A"), aes(x = runID, y = var_TLBS, colour = perc_Sig_var_TLBS), shape=1, size=1)+
  scale_colour_gradient(limits=c(0,100), low="#d2ced2", high="#470026") +
  geom_smooth(data = subset(plotdata, Group.3 == "A"), aes(x= runID, y = var_TLBS), size = 1,colour = "#470026") +
  geom_smooth(data = subset(plotdata, Group.3 =="B"), aes(x = runID, y = var_TLBS), size=1, colour = "#53869B")+ 
  theme(plot.background = element_blank(),
        panel.background = element_blank(), 
        panel.grid.minor=element_blank(), 
        panel.grid.major=element_blank(),
        plot.margin=unit(c(0,0,0,.35),"lines"),
        axis.line = element_line(size = .5, colour = "gray30"),
        axis.title = element_blank(),
        axis.text = element_text(face="bold", colour="transparent", size=8),
        strip.background = element_blank(),
        strip.text = element_text(size=9, face="bold", colour = "gray30", 
                                  hjust = .05, vjust = NULL,),
        legend.position="none") + 
  scale_x_continuous(breaks=seq(0, 10, 1))+
  scale_y_continuous(limits=c(5,65), breaks=c(15,30,45,60))


p8 <- ggplot(data=plotdata, aes(x = runID, y = Mn_TLBSpos, group = Group.3)) +
  geom_point(data = subset(plotdata, Group.3 =="B"), aes(x = runID, y = Mn_TLBSpos, shape=shp, fill = perc_Sig_Mn_TLBSpos), shape=23, size=1 , colour = "transparent") +
  scale_fill_gradient(limits=c(0,100), low="#d2ced2", high="#53869B") +
  geom_point(data = subset(plotdata, Group.3 =="A"), aes(x = runID, y = Mn_TLBSpos, colour = perc_Sig_Mn_TLBSpos), shape=1, size=1)+
  scale_colour_gradient(limits=c(0,100), low="#d2ced2", high="#470026") +
  geom_smooth(data = subset(plotdata, Group.3 == "A"), aes(x= runID, y = Mn_TLBSpos), size = 1,colour = "#470026") +
  geom_smooth(data = subset(plotdata, Group.3 =="B"), aes(x = runID, y = Mn_TLBSpos), size=1, colour = "#53869B")+ 
  theme(plot.background = element_blank(),
        panel.background = element_blank(), 
        panel.grid.minor=element_blank(), 
        panel.grid.major=element_blank(),
        plot.margin=unit(c(0,0,0,.35),"lines"),
        axis.line = element_line(size = .5, colour = "gray30"),
        axis.title = element_blank(),
        axis.text.x = element_text(face="bold", colour="gray30", size=8),
        axis.text.y = element_text(face="bold", colour="transparent", size=8),
        strip.background = element_blank(),
        strip.text = element_text(size=9, face="bold", colour = "gray30", 
                                  hjust = .05, vjust = NULL,),
        legend.position="none") + 
  scale_x_continuous(breaks=seq(0, 10, 1))+
  scale_y_continuous(limits=c(5,65), breaks=c(15,30,45,60))


plotdata <- readRDS("dAGG_all_ABV_BI-increase=3.rds") 
runsumdat<- readRDS("dSummary_r_all_ABV_BI-increase=3.rds")

plotdata <- aggregate(plotdata, by = list(plotdata$runID,plotdata$studynumber,plotdata$group), FUN = mean, na.rm = TRUE) 

plotdata = merge(plotdata, runsumdat, by="runID")


# reorder the plotdata dataframe to achieve that group A is plotted 'above' group B.
plotdata <- plotdata[order(-as.numeric(factor(plotdata$Group.3))),]

p9 <- ggplot(data=plotdata, aes(x = runID, y = BI.trad, group = Group.3)) +
  geom_point(data = subset(plotdata, Group.3 =="B"), aes(x = runID, y = BI.trad, shape=shp, fill = perc_Sig_BI.trad), shape=23, size=1 , colour = "transparent") +
  scale_fill_gradient(limits=c(0,100), low="#d2ced2", high="#53869B") +
  geom_point(data = subset(plotdata, Group.3 =="A"), aes(x = runID, y = BI.trad, colour = perc_Sig_BI.trad), shape=1, size=1)+
  scale_colour_gradient(limits=c(0,100), low="#d2ced2", high="#470026") +
  geom_smooth(data = subset(plotdata, Group.3 == "A"), aes(x= runID, y = BI.trad), size = 1,colour = "#470026") +
  geom_smooth(data = subset(plotdata, Group.3 =="B"), aes(x = runID, y = BI.trad), size=1, colour = "#53869B")+ 
  theme(plot.background = element_blank(),
        panel.background = element_blank(), 
        panel.grid.minor=element_blank(), 
        panel.grid.major=element_blank(),
        plot.margin=unit(c(0,0,0,.35),"lines"),
        axis.line = element_line(size = .5, colour = "gray30"),
        axis.title = element_blank(),
        axis.text = element_text(face="bold", colour="transparent", size=8),
        strip.background = element_blank(),
        strip.text = element_text(size=9, face="bold", colour = "gray30", 
                                  hjust = .05, vjust = NULL,),
        legend.position="none") + 
  scale_x_continuous(breaks=seq(0, 10, 1))+
  scale_y_continuous(limits=c(-10,50), breaks=c(0,15,30,45))

p10 <- ggplot(data=plotdata, aes(x = runID, y = ABV, group = Group.3)) +
  geom_point(data = subset(plotdata, Group.3 =="B"), aes(x = runID, y = ABV, shape=shp, fill = perc_Sig_ABV), shape=23, size=1 , colour = "transparent") +
  scale_fill_gradient(limits=c(0,100), low="#d2ced2", high="#53869B") +
  geom_point(data = subset(plotdata, Group.3 =="A"), aes(x = runID, y = ABV, colour = perc_Sig_ABV), shape=1, size=1)+
  scale_colour_gradient(limits=c(0,100), low="#d2ced2", high="#470026") +
  geom_smooth(data = subset(plotdata, Group.3 == "A"), aes(x= runID, y = ABV), size = 1,colour = "#470026") +
  geom_smooth(data = subset(plotdata, Group.3 =="B"), aes(x = runID, y = ABV), size=1, colour = "#53869B")+ 
  theme(plot.background = element_blank(), 
        panel.background = element_blank(), 
        panel.grid.minor=element_blank(), 
        panel.grid.major=element_blank(),
        plot.margin=unit(c(0,0,0,0),"lines"),
        axis.line = element_line(size = .5, colour = "gray30"),
        axis.title = element_blank(),
        axis.text = element_text(face="bold", colour="transparent", size=8),
        strip.background = element_blank(),
        strip.text = element_text(size=9, face="bold", colour = "gray30", 
                                  hjust = .05, vjust = NULL,),
        legend.position="none") + 
  scale_x_continuous(breaks=seq(0, 10, 1))+
  scale_y_continuous(limits=c(0,.06), labels=sub("^(-?)0.", "\\1.", sprintf("%.3f", breaks=c(.005,.020,.035, .050))))


plotdata <- readRDS("dAGG_all_TLBS_BI-increase=3.rds") 

runsumdat<- readRDS("dSummary_r_all_TLBS_BI-increase=3.rds")

plotdata <- aggregate(plotdata, by = list(plotdata$runID,plotdata$studynumber,plotdata$group), FUN = mean, na.rm = TRUE) 

plotdata = merge(plotdata, runsumdat, by="runID")

# reorder the plotdata dataframe to achieve that group A is plotted 'above' group B.
plotdata <- plotdata[order(-as.numeric(factor(plotdata$Group.3))),]

p11 <- ggplot(data=plotdata, aes(x = runID, y = var_TLBS, group = Group.3)) +
  geom_point(data = subset(plotdata, Group.3 =="B"), aes(x = runID, y = var_TLBS, shape=shp, fill = perc_Sig_var_TLBS), shape=23, size=1 , colour = "transparent") +
  scale_fill_gradient(limits=c(0,100), low="#d2ced2", high="#53869B") +
  geom_point(data = subset(plotdata, Group.3 =="A"), aes(x = runID, y = var_TLBS, colour = perc_Sig_var_TLBS), shape=1, size=1)+
  scale_colour_gradient(limits=c(0,100), low="#d2ced2", high="#470026") +
  geom_smooth(data = subset(plotdata, Group.3 == "A"), aes(x= runID, y = var_TLBS), size = 1,colour = "#470026") +
  geom_smooth(data = subset(plotdata, Group.3 =="B"), aes(x = runID, y = var_TLBS), size=1, colour = "#53869B")+ 
  theme(plot.background = element_blank(),
        panel.background = element_blank(), 
        panel.grid.minor=element_blank(), 
        panel.grid.major=element_blank(),
        plot.margin=unit(c(0,0,0,.35),"lines"),
        axis.line = element_line(size = .5, colour = "gray30"),
        axis.title = element_blank(),
        axis.text = element_text(face="bold", colour="transparent", size=8),
        strip.background = element_blank(),
        strip.text = element_text(size=9, face="bold", colour = "gray30", 
                                  hjust = .05, vjust = NULL,),
        legend.position="none") + 
  scale_x_continuous(breaks=seq(0, 10, 1))+
  scale_y_continuous(limits=c(5,65), breaks=c(15,30,45,60))


p12 <- ggplot(data=plotdata, aes(x = runID, y = Mn_TLBSpos, group = Group.3)) +
  geom_point(data = subset(plotdata, Group.3 =="B"), aes(x = runID, y = Mn_TLBSpos, shape=shp, fill = perc_Sig_Mn_TLBSpos), shape=23, size=1 , colour = "transparent") +
  scale_fill_gradient(limits=c(0,100), low="#d2ced2", high="#53869B") +
  geom_point(data = subset(plotdata, Group.3 =="A"), aes(x = runID, y = Mn_TLBSpos, colour = perc_Sig_Mn_TLBSpos), shape=1, size=1)+
  scale_colour_gradient(limits=c(0,100), low="#d2ced2", high="#470026") +
  geom_smooth(data = subset(plotdata, Group.3 == "A"), aes(x= runID, y = Mn_TLBSpos), size = 1,colour = "#470026") +
  geom_smooth(data = subset(plotdata, Group.3 =="B"), aes(x = runID, y = Mn_TLBSpos), size=1, colour = "#53869B")+ 
  theme(plot.background = element_blank(),
        panel.background = element_blank(), 
        panel.grid.minor=element_blank(), 
        panel.grid.major=element_blank(),
        plot.margin=unit(c(0,0,0,.35),"lines"),
        axis.line = element_line(size = .5, colour = "gray30"),
        axis.title = element_blank(),
        axis.text.x = element_text(face="bold", colour="gray30", size=8),
        axis.text.y = element_text(face="bold", colour="transparent", size=8),
        strip.background = element_blank(),
        strip.text = element_text(size=9, face="bold", colour = "gray30", 
                                  hjust = .05, vjust = NULL,),
        legend.position="none") + 
  scale_x_continuous(breaks=seq(0, 10, 1))+
  scale_y_continuous(limits=c(5,65), breaks=c(15,30,45,60))


#to combine the 16 panels in such a way that they allign neatly, the titles had been excluded.
# use textgrobs for the title and arrangegrob to arrange them neatly with the 16 plots. 
# First all titles and plots are arranged in collumns, then these are arranged together into the
# full 16 panel plot. 

# first draw two 'mock' plots with two different types of legends, then extract using the "function for common legend"
# found here: https://github.com/hadley/ggplot2/wiki/Share-a-legend-between-two-ggplot2-graphs
g_legend<-function(a.gplot){
  tmp <- ggplot_gtable(ggplot_build(a.gplot))
  leg <- which(sapply(tmp$grobs, function(x) x$name) == "guide-box")
  legend <- tmp$grobs[[leg]]
  return(legend)}


cols <- c("B" = "#53869B","A" = "#7A0041")

plegendlines <- ggplot(data=plotdata, aes(x = runID, y = Mn_TLBSpos)) +
  geom_line(aes(colour = Group.3), size=3) +
  scale_colour_manual(values = cols, labels= c("change \n groups \n", "control \n groups \n")) +
  theme(legend.key = element_rect(colour = 'transparent', fill = 'transparent', size = 3),
        legend.position = 'right',
        legend.title = element_blank(),
        legend.text = element_text(size =8, colour = "gray20"),
        legend.background = element_rect(fill="transparent"))


thelegend1 <- g_legend(plegendlines)


plegendbarA <- ggplot(data=plotdata, aes(x = runID, y = Mn_TLBSpos, group = Group.3)) +
  geom_point(data = subset(plotdata, Group.3 =="A"), aes(x = runID, y = Mn_TLBSpos, colour = perc_Sig_Mn_TLBSpos), shape=1, size=1)+
  scale_colour_gradient(guide = guide_colourbar(barwidth=.75, barheight=10, label = F, title = ""), name="dots colour: \n % significant/run\n", 
                        limits=c(0,100), low="#d2ced2", high="#470026") +
  theme(legend.position = 'right',
        legend.title = element_blank(),
        legend.text = element_text(size = 8, colour = "gray20"),
        legend.background = element_rect(fill="transparent"))

plegendbarB <- ggplot(data=plotdata, aes(x = runID, y = Mn_TLBSpos, group = Group.3)) +
  geom_point(data = subset(plotdata, Group.3 =="B"), aes(x = runID, y = Mn_TLBSpos, shape=shp, fill = perc_Sig_Mn_TLBSpos), shape=23, size=1 , colour = "transparent") +
  scale_fill_gradient(guide = guide_colourbar(barwidth=.75, barheight=10, title = ""), limits=c(0,100), low="#d2ced2", high="#53869B") +
  theme(legend.position = 'right',
        legend.title = element_blank(),
        legend.text = element_text(size = 8, face="bold", colour = "gray20"),
        legend.background = element_rect(fill="transparent"))


thelegend2A <- g_legend(plegendbarA)
thelegend2B <- g_legend(plegendbarB)

space <- rectGrob(gp=gpar(fill="transparent", col = "transparent"))

thelegend2 <- arrangeGrob (space, thelegend2A, thelegend2B, ncol=3, widths=c(1,1,2))

# creat textgrobs and a space grob. The txaxis grob consists of transparent space and a textgrob in order
# to achieve right side allignment of the x axis title. 

tcol1 <- textGrob("SD increasing", gp=gpar(fontface="bold", col="gray20", fontsize=11))
tcol2 <- textGrob("Mean increasing", gp=gpar(fontface="bold", col="gray20", fontsize=11))
tcol3 <- textGrob("Bias increasing", gp=gpar(fontface="bold", col="gray20", fontsize=11))

scol1 <- textGrob("2 pts/run: 30-48", gp=gpar(col="gray20", fontsize=10))
scol2 <- textGrob("     20 pts/run: 600 - 780", gp=gpar(col="gray20", fontsize=10))
scol3 <- textGrob("3 pts/run: 0 - 27", gp=gpar(col="gray20", fontsize=10))

trow1 <-  textGrob("Bias Index", rot = 90, gp = gpar(fontface="bold", col="gray20", fontsize=11))
trow2 <-  textGrob("ABV", rot = 90, gp = gpar(fontface="bold", col="gray20", fontsize=11))
trow3 <-  textGrob("TL-BS var", rot = 90, gp = gpar(fontface="bold", col="gray20", fontsize=11))
trow4 <-  textGrob("Avg TL-BS pos ", rot = 90, gp = gpar(fontface="bold", col="gray20", fontsize=11))

txaxis <- arrangeGrob(space, textGrob ("run", gp=gpar(fontface="bold", col="gray20", fontsize=10)), nrow=1, widths = c(3,1))

tleg1 <-  textGrob("legend          ", gp = gpar(fontface="bold", col="gray20", fontsize=10), hjust = "left")
tleg2 <-  textGrob("dot shade:      \n % significant   \n t-tests per run", gp = gpar(fontface="bold", col="gray20", fontsize=8), hjust = "left")

space <- rectGrob(gp=gpar(fill="transparent", col = "transparent"))

#create plot in separate collumns:
rowtitles <- arrangeGrob (space, trow1, trow2, trow3, trow4,space, ncol = 1, heights=c(4,14,14,14,14,1))
plotcol1 <- arrangeGrob (tcol1, scol1, p1, p2, p3, p4, space, ncol=1, heights =c(2,2,14,14,14,14,1))
plotcol2 <- arrangeGrob (tcol2, scol2, p5, p6, p7, p8, space, ncol=1, heights =c(2,2,14,14,14,14,1))
plotcol3 <- arrangeGrob (tcol3, scol3,p9, p10, p11, p12, space, ncol=1, heights =c(2,2,14,14,14,14,1))

legendcol <- arrangeGrob (space, tleg1, space, thelegend1, tleg2, space, thelegend2, space, ncol = 1, heights=c(2,2,1,8,6,1, 24,5))


# combine the  collumns:

grid.arrange (rowtitles, plotcol1,  plotcol2,  plotcol3, legendcol, ncol=5, widths=c(2, 14, 14 ,14, 7))

# bit of code for saving as png with transparant BG. The canvas size is adjusted from 72 to the requested dpi

# dpi = 800

# png(filename = "Fig2.png", width= (650 *(dpi/72)),height= (500 * (dpi/72)), res = dpi, bg = "transparent")
# grid.arrange (rowtitles, plotcol1,  plotcol2,  plotcol3, legendcol, ncol=5, widths=c(2, 14, 14 ,14, 7))
# dev.off()


# for journal/printing purposes - save as .pdf and then convert to .eps using illustrator (not photoshop! as  
# ps eps files are much (!) larger)


pdf("fig2.pdf", width=7.5,height=6)
grid.arrange (rowtitles, plotcol1,  plotcol2,  plotcol3, legendcol, ncol=5, widths=c(2, 14, 14 ,14, 7))
dev.off()


#####################################################################################################################################
# script figure 3:


#####################################################################################################################################
# install packages using Saferequire:
#####################################################################################################################################
## The Saferequire function checks whether a package is already installed. If so, it loads the package (using require/library). 
## If not, it first installs it, and then loads it.
##
## Borrowed from the Userfriendly science package: http://userfriendlyscience.com
Saferequire <- function(packageName) {
  if (!is.element(packageName, installed.packages()[,1])) {
    install.packages(packageName);
  }
  require(package = packageName, character.only=TRUE);
}

Saferequire('ggplot2')
Saferequire('grid')
Saferequire('gridExtra')
Saferequire('reshape2')
#####################################################################################################################################


# figure 3:


# figure 3 consists of 4 panels. For panel 1, data from group B in the last study of the last run of the SD increasing 
# simulation is plotted. This could however been any dataset of group B, or any dataset of group A in a run '1' of any 
# of the non-dynamic simulations as these all have the same characteristics. 

# For panel 2, 3, and 4 the dataset for group A in the last (1000th) study of the last (10th) runs is plotted for the simulations
# SD increasing (panel 2), mean increasing (panel 3), and BI increasing (panel 4). These last runs show the most extreme 
# manipulations for each simulation.

# panel 1: read TL-BS data from the file that contains all TL-BS data for the SD increase run: take only data for study 100 in run 10 and group == B.
plot3p1data <- subset(readRDS("dTLBS_all_TLBS_SD-increase=2.rds"), studynumber == 1000 & runID==10 & group == "B")

# panel 2: read TL-BS data from the file that contains all TL-BS data for the SD increase run: take only data for study 100 in run 10 and group == A.
plot3p2data <- subset(readRDS("dTLBS_all_TLBS_SD-increase=2.rds"), studynumber == 1000 & runID==10 & group == "A")

# panel 3: read TL-BS data from the file that contains all TL-BS data for the Mn increase run: take only data for study 100 in run 10 and group == A.
plot3p3data <- subset(readRDS("dTLBS_all_TLBS_Mn-increase=20.rds"), studynumber == 1000 & runID==10 & group == "A")

# panel 4: read TL-BS data from the file that contains all TL-BS data for the BI increase run: take only data for study 100 in run 10 and group == A.
plot3p4data <- subset(readRDS("dTLBS_all_TLBS_BI-increase=3.rds"), studynumber == 1000 & runID==10 & group == "A")

# For each panel merge in the corresponding BI trad data from the dAGG file, matching by ppid. 
plot3p1data <- merge(plot3p1data, subset(readRDS("dAgg_all_TLBS_SD-increase=2.rds"), studynumber == 1000 & runID==10 & group == "B"), by = c("ppid"))
plot3p2data <- merge(plot3p2data, subset(readRDS("dAgg_all_TLBS_SD-increase=2.rds"), studynumber == 1000 & runID==10 & group == "A"), by = c("ppid"))
plot3p3data <- merge(plot3p3data, subset(readRDS("dAgg_all_TLBS_Mn-increase=20.rds"), studynumber == 1000 & runID==10 & group == "A"), by = c("ppid"))
plot3p4data <- merge(plot3p4data, subset(readRDS("dAgg_all_TLBS_BI-increase=3.rds"), studynumber == 1000 & runID==10 & group == "A"), by = c("ppid"))

# create a variable panel in each dataset with identifying information (will become panel labels in the graph)
plot3p1data$panel <- "Start values \n (M = 600, SD = 30, bias = 0)"
plot3p2data$panel <- "SD around RT increased \n (SD(rt) = 48)"
plot3p3data$panel <- "Mean RT increased \n (M(rt) = 780)"
plot3p4data$panel <- "Bias increased \n (RT difference = 27)"


plot3p1 <- ggplot(data = plot3p1data, aes(x = trialnumber, y = TLBS, group = ppid, colour="TL-BS") ) +
  geom_smooth(se=FALSE, n=20, size=0.3) +
  geom_line (aes(x= trialnumber, y = BI.trad, group = ppid, colour="BI trad"), alpha =.5, size=0.3) +
  facet_wrap(~panel,ncol = 2) +
  theme(plot.background = element_blank(),
        panel.background = element_blank(), 
        panel.grid.minor=element_blank(), 
        panel.grid.major=element_blank(),
        plot.margin=unit(c(0,0,0,0),"mm"),
        axis.title = element_text(face="bold", colour="gray10", size=5),
        axis.title.x = element_text(hjust = .95),
        axis.text = element_text(face="bold", colour="gray30", size=5),
        axis.ticks.length = unit(.8, "mm"),
        strip.background = element_blank(),
        strip.text = element_text( size=6, face="bold", colour = "gray30", 
                                   hjust = .05, vjust = NULL,),
        legend.position=c(.9, 1),
        legend.background = element_rect(fill="transparent"),
        legend.key = element_rect(color = NA, fill = NA, size = 0.05),
        legend.key.height = unit(0.25, "cm"),
        legend.key.width = unit(0.4, "cm"), 
        legend.text = element_text(colour="gray10", size=5, face = "bold"),
        legend.direction = "vertical") +
  scale_color_manual("",breaks = c("TL-BS", "BI trad"), values=c("blue", "magenta")) +
  ylab ("value") + xlab ("trial #") + 
  coord_cartesian(ylim = c(-140, 140)) + scale_y_continuous(breaks=c(-100, -50, 0, 50, 100) ) 


plot3p2 <- ggplot(data = plot3p2data, aes(x = trialnumber, y = TLBS, group = ppid, colour="TL-BS")) +
  geom_smooth(se=FALSE, n=20, size=0.3) +
  geom_line (aes(x= trialnumber, y = BI.trad, group = ppid, colour="BI trad"), alpha =.5, size=0.3) +
  facet_wrap(~panel,ncol = 2) +
  theme(plot.background = element_blank(),
        panel.background = element_blank(), 
        panel.grid.minor=element_blank(), 
        panel.grid.major=element_blank(),
        plot.margin=unit(c(0,0,0,0),"mm"),
        axis.title = element_text(face="bold", colour="gray10", size=5),
        axis.title.x = element_text(face="bold", colour="transparent", size=5),
        axis.text = element_text(face="bold", colour="gray30", size=5),
        axis.ticks.length = unit(.8, "mm"),
        strip.background = element_blank(),
        strip.text = element_text( size=6, face="bold", colour = "gray30", 
                                   hjust = .05, vjust = NULL,),
        legend.position="none") +
  scale_color_manual("",breaks = c("TL-BS", "BI trad"), values=c("blue", "magenta")) +
  ylab ("value") + xlab ("trial #") + 
  coord_cartesian(ylim = c(-140, 140)) + scale_y_continuous(breaks=c(-100, -50, 0, 50, 100) ) 


plot3p3 <- ggplot(data = plot3p3data, aes(x = trialnumber, y = TLBS, group = ppid, colour="TL-BS")) +
  geom_smooth(se=FALSE, n=20, size=0.3) +
  geom_line (aes(x= trialnumber, y = BI.trad, group = ppid, colour="BI trad"), alpha =.5, size=0.3) +
  facet_wrap(~panel,ncol = 2) +
  theme(plot.background = element_blank(),
        panel.background = element_blank(), 
        panel.grid.minor=element_blank(), 
        panel.grid.major=element_blank(),
        plot.margin=unit(c(0,0,0,0),"mm"),
        axis.title = element_text(face="bold", colour="transparent", size=5),
        axis.title.x = element_text(hjust = .95),
        axis.title.y = element_blank(),
        axis.text.x = element_text(face="bold", colour="gray30", size=5),
        axis.ticks.length = unit(.7, "mm"),
        axis.text.y = element_blank(),
        axis.ticks.y = element_blank(),
        strip.background = element_blank(),
        strip.text = element_text( size=6, face="bold", colour = "gray30", 
                                   hjust = .05, vjust = NULL,),
        legend.position="none") +
  scale_color_manual("",breaks = c("TL-BS", "BI trad"), values=c("blue", "magenta")) +
  ylab ("value") + xlab ("trial #") + 
  coord_cartesian(ylim = c(-140, 140)) + scale_y_continuous(breaks=c(-100, -50, 0, 50, 100) ) 

plot3p4 <- ggplot(data = plot3p4data, aes(x = trialnumber, y = TLBS, group = ppid, colour="TL-BS")) +
  geom_smooth(se=FALSE, n=20, size=0.3) +
  geom_line (aes(x= trialnumber, y = BI.trad, group = ppid, colour="BI trad"), alpha =.5, size=0.3) +
  facet_wrap(~panel,ncol = 2) +
  theme(plot.background = element_blank(),
        panel.background = element_blank(), 
        panel.grid.minor=element_blank(), 
        panel.grid.major=element_blank(),
        plot.margin=unit(c(0,0,0,0),"mm"),
        axis.title = element_text(face="bold", colour="gray10", size=5),
        axis.title.x = element_text(hjust = .95),
        axis.title.y = element_blank(),
        axis.text.x = element_text(face="bold", colour="gray30", size=5),
        axis.ticks.length = unit(.7, "mm"),
        axis.text.y = element_blank(),
        axis.ticks.y = element_blank(),
        strip.background = element_blank(),
        strip.text = element_text( size=6, face="bold", colour = "gray30", 
                                   hjust = .05, vjust = NULL,),
        legend.position="none") +
  scale_color_manual("",breaks = c("TL-BS", "BI trad"), values=c("blue", "magenta")) +
  ylab ("value") + xlab ("trial #") + 
  coord_cartesian(ylim = c(-140, 140)) + scale_y_continuous(breaks=c(-100, -50, 0, 50, 100) ) 
#######


#create two separate collumns:


prow1 <- arrangeGrob (space,plot3p1,space, nrow = 1, widths=c(29,33,30))
prow2 <- arrangeGrob (plot3p2, plot3p3, plot3p4, nrow = 1, widths=c(32, 30, 30))


# combine the  collumns and the legend row:
grid.arrange(prow1, space, prow2, ncol = 1, heights = c(30,1,30))


# bit of code for saving as png with transparant BG. The canvas size is adjusted from 72 to the requested dpi

#dpi = 800

#png(filename = "plot3new.png", width= (1400 *(dpi/72)),height= (800 * (dpi/72)), res = dpi, bg = "transparent")
#grid.arrange(prow1, space, prow2, ncol = 1, heights = c(20,1,20))

#dev.off()


# for journal/printing purposes - save as .pdf and then convert to .eps using illustrator (not photoshop! as  
# ps eps files are much (!) larger)

pdf("fig3.pdf",width=5.4,height=3)
grid.arrange(prow1, space, prow2, ncol = 1, heights = c(30,1,30))
dev.off()


#####################################################################################################################################
# script figure 4:


# when running this script all at once, it regularly 'trips' towards the end. If warning message regarding tcol4 is thrown, please 
# select the final lines (from the tcol lines onwards) and run these again.

#####################################################################################################################################
# install packages using Saferequire:
#####################################################################################################################################
## The Saferequire function checks whether a package is already installed. If so, it loads the package (using require/library). 
## If not, it first installs it, and then loads it.
##
## Borrowed from the Userfriendly science package: http://userfriendlyscience.com
Saferequire <- function(packageName) {
  if (!is.element(packageName, installed.packages()[,1])) {
    install.packages(packageName);
  }
  require(package = packageName, character.only=TRUE);
}

Saferequire('ggplot2')
Saferequire('grid')
Saferequire('gridExtra')
Saferequire('reshape2')
#####################################################################################################################################


plotdata <- readRDS("dAGG_all_ABV_dynamic1-BI=20.rds") 

runsumdat<- readRDS("dSummary_r_all_ABV_dynamic1-BI=20.rds")

#aggregat plotdata (=dAGG) containing observed ABV and BI for each participant 'i', to get the mean ABV and BI values per study j and group A/B
plotdata <- aggregate(plotdata, by = list(plotdata$runID,plotdata$studynumber,plotdata$group), FUN = mean, na.rm = TRUE) 

#merge with runsumdat to get the percentage significant t-test observed per fun
plotdata = merge(plotdata, runsumdat, by="runID")

# reorder the plotdata dataframe to achieve that group A is plotted 'above' group B - from the above aggregating and merging, 
# the group variable is now called Group.3 .
plotdata <- plotdata[order(-as.numeric(factor(plotdata$Group.3))),]


p1 <-ggplot(data=plotdata, aes(x = runID, y = BI.trad, group = Group.3)) +
  geom_point(data = subset(plotdata, Group.3 =="B"), aes(x = runID, y = BI.trad, shape=shp, fill = perc_Sig_BI.trad), shape=23, size=1 , colour = "transparent") +
  scale_fill_gradient(limits=c(0,100), low="#d2ced2", high="#53869B") +
  geom_point(data = subset(plotdata, Group.3 =="A"), aes(x = runID, y = BI.trad, colour = perc_Sig_BI.trad), shape=1, size=1)+
  scale_colour_gradient(limits=c(0,100), low="#d2ced2", high="#470026") +
  geom_smooth(data = subset(plotdata, Group.3 == "A"), aes(x= runID, y = BI.trad), size = 1,colour = "#470026") +
  geom_smooth(data = subset(plotdata, Group.3 =="B"), aes(x = runID, y = BI.trad), size=1, colour = "#53869B")+ 
  theme(plot.background = element_blank(),
        panel.background = element_blank(), 
        panel.grid.minor=element_blank(), 
        panel.grid.major=element_blank(),
        plot.margin=unit(c(0,0,0,.35),"lines"),
        axis.line = element_line(size = .5, colour = "gray30"),
        axis.title = element_blank(),
        axis.text.y = element_text(face="bold", colour="gray30", size=8),
        axis.text.x = element_text(face="bold", colour="transparent", size=8),
        strip.background = element_blank(),
        strip.text = element_text(size=9, face="bold", colour = "gray30", 
                                  hjust = .05, vjust = NULL,),
        legend.position="none") +  
  scale_x_continuous(breaks=seq(0, 10, 1))+
  scale_y_continuous(limits=c(-10,50), breaks=c(0,15,30,45))


p2 <- ggplot(data=plotdata, aes(x = runID, y = ABV, group = Group.3)) +
  geom_point(data = subset(plotdata, Group.3 =="B"), aes(x = runID, y = ABV, shape=shp, fill = perc_Sig_ABV), shape=23, size=1 , colour = "transparent") +
  scale_fill_gradient(limits=c(0,100), low="#d2ced2", high="#53869B") +
  geom_point(data = subset(plotdata, Group.3 =="A"), aes(x = runID, y = ABV, colour = perc_Sig_ABV), shape=1, size=1)+
  scale_colour_gradient(limits=c(0,100), low="#d2ced2", high="#470026") +
  geom_smooth(data = subset(plotdata, Group.3 == "A"), aes(x= runID, y = ABV), size = 1,colour = "#470026") +
  geom_smooth(data = subset(plotdata, Group.3 =="B"), aes(x = runID, y = ABV), size=1, colour = "#53869B")+ 
  theme(plot.background = element_blank(),
        panel.background = element_blank(), 
        panel.grid.minor=element_blank(), 
        panel.grid.major=element_blank(),
        plot.margin=unit(c(0,0,0,0),"lines"),
        axis.line = element_line(size = .5, colour = "gray30"),
        axis.title = element_blank(),
        axis.text.y = element_text(face="bold", colour="gray30", size=8),
        axis.text.x = element_text(face="bold", colour="transparent", size=8),
        strip.background = element_blank(),
        strip.text = element_text(size=9, face="bold", colour = "gray30", 
                                  hjust = .05, vjust = NULL,),
        legend.position="none") + 
  scale_x_continuous(breaks=seq(0, 10, 1))+
  scale_y_continuous(limits=c(0,.06), labels=sub("^(-?)0.", "\\1.", sprintf("%.3f", breaks=c(.005,.020,.035,.050))))


plotdata <- readRDS("dAGG_all_TLBS_dynamic1-BI=20.rds") 

runsumdat<- readRDS("dSummary_r_all_TLBS_dynamic1-BI=20.rds")

plotdata <- aggregate(plotdata, by = list(plotdata$runID,plotdata$studynumber,plotdata$group), FUN = mean, na.rm = TRUE) 

plotdata = merge(plotdata, runsumdat, by="runID")

# reorder the plotdata dataframe to achieve that group A is plotted 'above' group B.
plotdata <- plotdata[order(-as.numeric(factor(plotdata$Group.3))),]

p3 <- ggplot(data=plotdata, aes(x = runID, y = var_TLBS, group = Group.3)) +
  geom_point(data = subset(plotdata, Group.3 =="B"), aes(x = runID, y = var_TLBS, shape=shp, fill = perc_Sig_var_TLBS), shape=23, size=1 , colour = "transparent") +
  scale_fill_gradient(limits=c(0,100), low="#d2ced2", high="#53869B") +
  geom_point(data = subset(plotdata, Group.3 =="A"), aes(x = runID, y = var_TLBS, colour = perc_Sig_var_TLBS), shape=1, size=1)+
  scale_colour_gradient(limits=c(0,100), low="#d2ced2", high="#470026") +
  geom_smooth(data = subset(plotdata, Group.3 == "A"), aes(x= runID, y = var_TLBS), size = 1,colour = "#470026") +
  geom_smooth(data = subset(plotdata, Group.3 =="B"), aes(x = runID, y = var_TLBS), size=1, colour = "#53869B")+ 
  theme(plot.background = element_blank(), 
        panel.background = element_blank(), 
        panel.grid.minor=element_blank(), 
        panel.grid.major=element_blank(),
        plot.margin=unit(c(0,0,0,.35),"lines"),
        axis.line = element_line(size = .5, colour = "gray30"),
        axis.title = element_blank(),
        axis.text.y = element_text(face="bold", colour="gray30", size=8),
        axis.text.x = element_text(face="bold", colour="transparent", size=8),
        strip.background = element_blank(),
        strip.text = element_text(size=9, face="bold", colour = "gray30", 
                                  hjust = .05, vjust = NULL,),
        legend.position="none") + 
  scale_x_continuous(breaks=seq(0, 10, 1))+
  scale_y_continuous(limits=c(5,65), breaks=c(15,30,45,60))


p4 <- ggplot(data=plotdata, aes(x = runID, y = Mn_TLBSpos, group = Group.3)) +
  geom_point(data = subset(plotdata, Group.3 =="B"), aes(x = runID, y = Mn_TLBSpos, shape=shp, fill = perc_Sig_Mn_TLBSpos), shape=23, size=1 , colour = "transparent") +
  scale_fill_gradient(limits=c(0,100), low="#d2ced2", high="#53869B") +
  geom_point(data = subset(plotdata, Group.3 =="A"), aes(x = runID, y = Mn_TLBSpos, colour = perc_Sig_Mn_TLBSpos), shape=1, size=1)+
  scale_colour_gradient(limits=c(0,100), low="#d2ced2", high="#470026") +
  geom_smooth(data = subset(plotdata, Group.3 == "A"), aes(x= runID, y = Mn_TLBSpos), size = 1,colour = "#470026") +
  geom_smooth(data = subset(plotdata, Group.3 =="B"), aes(x = runID, y = Mn_TLBSpos), size=1, colour = "#53869B")+ 
  theme(plot.background = element_blank(),
        panel.background = element_blank(), 
        panel.grid.minor=element_blank(), 
        panel.grid.major=element_blank(),
        plot.margin=unit(c(0,0,0,.35),"lines"),
        axis.line = element_line(size = .5, colour = "gray30"),
        axis.title = element_blank(),
        axis.text = element_text(face="bold", colour="gray30", size=8),
        strip.background = element_blank(),
        strip.text = element_text(size=9, face="bold", colour = "gray30", 
                                  hjust = .05, vjust = NULL,),
        legend.position="none") + 
  scale_x_continuous(breaks=seq(0, 10, 1))+
  scale_y_continuous(limits=c(5,65), breaks=c(15,30,45,60))


plotdata <- readRDS("dAGG_all_ABV_dynamic2-BI-increase=3_nSwitches=3.rds") 

runsumdat<- readRDS("dSummary_r_all_ABV_dynamic2-BI-increase=3_nSwitches=3.rds")

plotdata <- aggregate(plotdata, by = list(plotdata$runID,plotdata$studynumber,plotdata$group), FUN = mean, na.rm = TRUE) 

plotdata = merge(plotdata, runsumdat, by="runID")

# reorder the plotdata dataframe to achieve that group A is plotted 'above' group B.
plotdata <- plotdata[order(-as.numeric(factor(plotdata$Group.3))),]

p5 <- ggplot(data=plotdata, aes(x = runID, y = BI.trad, group = Group.3)) +
  geom_point(data = subset(plotdata, Group.3 =="B"), aes(x = runID, y = BI.trad, shape=shp, fill = perc_Sig_BI.trad), shape=23, size=1 , colour = "transparent") +
  scale_fill_gradient(limits=c(0,100), low="#d2ced2", high="#53869B") +
  geom_point(data = subset(plotdata, Group.3 =="A"), aes(x = runID, y = BI.trad, colour = perc_Sig_BI.trad), shape=1, size=1)+
  scale_colour_gradient(limits=c(0,100), low="#d2ced2", high="#470026") +
  geom_smooth(data = subset(plotdata, Group.3 == "A"), aes(x= runID, y = BI.trad), size = 1,colour = "#470026") +
  geom_smooth(data = subset(plotdata, Group.3 =="B"), aes(x = runID, y = BI.trad), size=1, colour = "#53869B")+ 
  theme(plot.background = element_blank(),
        panel.background = element_blank(), 
        panel.grid.minor=element_blank(), 
        panel.grid.major=element_blank(),
        plot.margin=unit(c(0,0,0,.35),"lines"),
        axis.line = element_line(size = .5, colour = "gray30"),
        axis.title = element_blank(),
        axis.text = element_text(face="bold", colour="transparent", size=8),
        strip.background = element_blank(),
        strip.text = element_text(size=9, face="bold", colour = "gray30", 
                                  hjust = .05, vjust = NULL,),
        legend.position="none") + 
  scale_x_continuous(breaks=seq(0, 10, 1))+
  scale_y_continuous(limits=c(-10,50), breaks=c(0,15,30,45))

p6 <- ggplot(data=plotdata, aes(x = runID, y = ABV, group = Group.3)) +
  geom_point(data = subset(plotdata, Group.3 =="B"), aes(x = runID, y = ABV, shape=shp, fill = perc_Sig_ABV), shape=23, size=1 , colour = "transparent") +
  scale_fill_gradient(limits=c(0,100), low="#d2ced2", high="#53869B") +
  geom_point(data = subset(plotdata, Group.3 =="A"), aes(x = runID, y = ABV, colour = perc_Sig_ABV), shape=1, size=1)+
  scale_colour_gradient(limits=c(0,100), low="#d2ced2", high="#470026") +
  geom_smooth(data = subset(plotdata, Group.3 == "A"), aes(x= runID, y = ABV), size = 1,colour = "#470026") +
  geom_smooth(data = subset(plotdata, Group.3 =="B"), aes(x = runID, y = ABV), size=1, colour = "#53869B")+ 
  theme(plot.background = element_blank(),
        panel.background = element_blank(), 
        panel.grid.minor=element_blank(), 
        panel.grid.major=element_blank(),
        plot.margin=unit(c(0,0,0,0),"lines"),
        axis.line = element_line(size = .5, colour = "gray30"),
        axis.title = element_blank(),
        axis.text = element_text(face="bold", colour="transparent", size=8),
        strip.background = element_blank(),
        strip.text = element_text(size=9, face="bold", colour = "gray30", 
                                  hjust = .05, vjust = NULL,),
        legend.position="none") + 
  scale_x_continuous(breaks=seq(0, 10, 1))+
  scale_y_continuous(limits=c(.030,.100))


plotdata <- readRDS("dAGG_all_TLBS_dynamic2-BI-increase=3_nSwitches=3.rds") 
runsumdat<- readRDS("dSummary_r_all_TLBS_dynamic2-BI-increase=3_nSwitches=3.rds")

plotdata <- aggregate(plotdata, by = list(plotdata$runID,plotdata$studynumber,plotdata$group), FUN = mean, na.rm = TRUE) 

plotdata = merge(plotdata, runsumdat, by="runID")


# reorder the plotdata dataframe to achieve that group A is plotted 'above' group B.
plotdata <- plotdata[order(-as.numeric(factor(plotdata$Group.3))),]

p7 <- ggplot(data=plotdata, aes(x = runID, y = var_TLBS_2, group = Group.3)) +
  geom_point(data = subset(plotdata, Group.3 =="B"), aes(x = runID, y = var_TLBS_2, shape=shp, fill = perc_Sig_var_TLBS_2), shape=23, size=1 , colour = "transparent") +
  scale_fill_gradient(limits=c(0,100), low="#d2ced2", high="#53869B") +
  geom_point(data = subset(plotdata, Group.3 =="A"), aes(x = runID, y = var_TLBS_2, colour = perc_Sig_var_TLBS_2), shape=1, size=1)+
  scale_colour_gradient(limits=c(0,100), low="#d2ced2", high="#470026") +
  geom_smooth(data = subset(plotdata, Group.3 == "A"), aes(x= runID, y = var_TLBS_2), size = 1,colour = "#470026") +
  geom_smooth(data = subset(plotdata, Group.3 =="B"), aes(x = runID, y = var_TLBS_2), size=1, colour = "#53869B")+ 
  theme(plot.background = element_blank(),
        panel.background = element_blank(), 
        panel.grid.minor=element_blank(), 
        panel.grid.major=element_blank(),
        plot.margin=unit(c(0,0,0,.35),"lines"),
        axis.line = element_line(size = .5, colour = "gray30"),
        axis.title = element_blank(),
        axis.text = element_text(face="bold", colour="transparent", size=8),
        strip.background = element_blank(),
        strip.text = element_text(size=9, face="bold", colour = "gray30", 
                                  hjust = .05, vjust = NULL,),
        legend.position="none") + 
  scale_x_continuous(breaks=seq(0, 10, 1))+
  scale_y_continuous(limits=c(5,65), breaks=c(15,30,45,60))


p8 <- ggplot(data=plotdata, aes(x = runID, y = Mn_TLBSpos, group = Group.3)) +
  geom_point(data = subset(plotdata, Group.3 =="B"), aes(x = runID, y = Mn_TLBSpos, shape=shp, fill = perc_Sig_Mn_TLBSpos), shape=23, size=1 , colour = "transparent") +
  scale_fill_gradient(limits=c(0,100), low="#d2ced2", high="#53869B") +
  geom_point(data = subset(plotdata, Group.3 =="A"), aes(x = runID, y = Mn_TLBSpos, colour = perc_Sig_Mn_TLBSpos), shape=1, size=1)+
  scale_colour_gradient(limits=c(0,100), low="#d2ced2", high="#470026") +
  geom_smooth(data = subset(plotdata, Group.3 == "A"), aes(x= runID, y = Mn_TLBSpos), size = 1,colour = "#470026") +
  geom_smooth(data = subset(plotdata, Group.3 =="B"), aes(x = runID, y = Mn_TLBSpos), size=1, colour = "#53869B")+ 
  theme(plot.background = element_blank(),
        panel.background = element_blank(), 
        panel.grid.minor=element_blank(), 
        panel.grid.major=element_blank(),
        plot.margin=unit(c(0,0,0,.35),"lines"),
        axis.line = element_line(size = .5, colour = "gray30"),
        axis.title = element_blank(),
        axis.text.x = element_text(face="bold", colour="gray30", size=8),
        axis.text.y = element_text(face="bold", colour="transparent", size=8),
        strip.background = element_blank(),
        strip.text = element_text(size=9, face="bold", colour = "gray30", 
                                  hjust = .05, vjust = NULL,),
        legend.position="none") + 
  scale_x_continuous(breaks=seq(0, 10, 1))+
  scale_y_continuous(limits=c(5,65), breaks=c(15,30,45,60))


#to combine the 8 panels in such a way that they allign neatly, the titles had been excluded.
# use textgrobs for the title and arrangegrob to arrange them neatly with the 8 plots. 
# First all titles and plots are arranged in collumns, then these are arranged together into the
# full 8 panel plot. 

# first draw two 'mock' plots with two different types of legends, then extract using the "function for common legend"
# found here: https://github.com/hadley/ggplot2/wiki/Share-a-legend-between-two-ggplot2-graphs
g_legend<-function(a.gplot){
  tmp <- ggplot_gtable(ggplot_build(a.gplot))
  leg <- which(sapply(tmp$grobs, function(x) x$name) == "guide-box")
  legend <- tmp$grobs[[leg]]
  return(legend)}


cols <- c("B" = "#53869B","A" = "#7A0041")

plegendlines <- ggplot(data=plotdata, aes(x = runID, y = Mn_TLBSpos)) +
  geom_line(aes(colour = Group.3), size=3) +
  scale_colour_manual(values = cols, labels= c("change \n groups \n", "control \n groups \n")) +
  theme(legend.key = element_rect(colour = 'transparent', fill = 'transparent', size = 3),
        legend.position = 'right',
        legend.title = element_blank(),
        legend.text = element_text(size =8, colour = "gray20"),
        legend.background = element_rect(fill="transparent"))


thelegend1 <- g_legend(plegendlines)


plegendbarA <- ggplot(data=plotdata, aes(x = runID, y = Mn_TLBSpos, group = Group.3)) +
  geom_point(data = subset(plotdata, Group.3 =="A"), aes(x = runID, y = Mn_TLBSpos, colour = perc_Sig_Mn_TLBSpos), shape=1, size=1)+
  scale_colour_gradient(guide = guide_colourbar(barwidth=.75, barheight=10, label = F, title = ""), name="dots colour: \n % significant/run\n", 
                        limits=c(0,100), low="#d2ced2", high="#470026") +
  theme(legend.position = 'right',
        legend.title = element_blank(),
        legend.text = element_text(size = 8, colour = "gray20"),
        legend.background = element_rect(fill="transparent"))

plegendbarB <- ggplot(data=plotdata, aes(x = runID, y = Mn_TLBSpos, group = Group.3)) +
  geom_point(data = subset(plotdata, Group.3 =="B"), aes(x = runID, y = Mn_TLBSpos, shape=shp, fill = perc_Sig_Mn_TLBSpos), shape=23, size=1 , colour = "transparent") +
  scale_fill_gradient(guide = guide_colourbar(barwidth=.75, barheight=10, title = ""), limits=c(0,100), low="#d2ced2", high="#53869B") +
  theme(legend.position = 'right',
        legend.title = element_blank(),
        legend.text = element_text(size = 8, face="bold", colour = "gray20"),
        legend.background = element_rect(fill="transparent"))


thelegend2A <- g_legend(plegendbarA)
thelegend2B <- g_legend(plegendbarB)

space <- rectGrob(gp=gpar(fill="transparent", col = "transparent"))

thelegend2 <- arrangeGrob (space, thelegend2A, thelegend2B, ncol=3, widths=c(1,1,2))

# creat textgrobs and a space grob. The txaxis grob consists of transparent space and a textgrob in order
# to achieve right side allignment of the x axis title. 

tcol1 <- textGrob("Frequency increasing", gp=gpar(fontface="bold", col="gray20", fontsize=11))
tcol2 <- textGrob("Magnitude increasing", gp=gpar(fontface="bold", col="gray20", fontsize=11))


scol1 <- textGrob("bias = 20, switches: 0-9", gp=gpar(col="gray20", fontsize=10))
scol2 <- textGrob("switches=3, bias: 20 - 47", gp=gpar(col="gray20", fontsize=10))


trow1 <-  textGrob("Bias Index", rot = 90, gp = gpar(fontface="bold", col="gray20", fontsize=11))
trow2 <-  textGrob("ABV", rot = 90, gp = gpar(fontface="bold", col="gray20", fontsize=11))
trow3 <-  textGrob("TL-BS var", rot = 90, gp = gpar(fontface="bold", col="gray20", fontsize=11))
trow4 <-  textGrob("Avg TL-BS pos ", rot = 90, gp = gpar(fontface="bold", col="gray20", fontsize=11))

txaxis <- arrangeGrob(space, textGrob ("run", gp=gpar(fontface="bold", col="gray20", fontsize=10)), nrow=1, widths = c(3,1))

tleg1 <-  textGrob("legend          ", gp = gpar(fontface="bold", col="gray20", fontsize=10), hjust = "left")
tleg2 <-  textGrob("dot shade:      \n % significant   \n t-tests per run", gp = gpar(fontface="bold", col="gray20", fontsize=8), hjust = "left")

space <- rectGrob(gp=gpar(fill="transparent", col = "transparent"))

#create plot in separate collumns:
rowtitles <- arrangeGrob (space, trow1, trow2, trow3, trow4,space, ncol = 1, heights=c(4,14,14,14,14,1))
plotcol1 <- arrangeGrob (tcol1, scol1, p1, p2, p3, p4, space, ncol=1, heights =c(2,2,14,14,14,14,1))
plotcol2 <- arrangeGrob (tcol2, scol2, p5, p6, p7, p8, space, ncol=1, heights =c(2,2,14,14,14,14,1))

legendcol <- arrangeGrob (space, tleg1, space, thelegend1, tleg2, space, thelegend2, space, ncol = 1, heights=c(2,2,1,8,6,1, 24,5))


# combine the  collumns:


grid.arrange (rowtitles, plotcol1, plotcol2, legendcol, ncol=4, widths=c(2, 14, 14, 7))

grid.arrange (rowtitles, plotcol1,  plotcol2,  plotcol3, legendcol, ncol=5, widths=c(2, 14, 14 ,14, 7))


# bit of code for saving as png with transparant BG. The canvas size is adjusted from 72 to the requested dpi

# dpi = 800

# png(filename = "Fig4.png", width= (500 *(dpi/72)), height= (500 * (dpi/72)), res = dpi, bg = "transparent")
# grid.arrange (rowtitles, plotcol1, plotcol2, legendcol, ncol=4, widths=c(2, 14, 14, 7))
# dev.off()


# for journal/printing purposes - save as .pdf and then convert to .eps using illustrator (not photoshop! as  
# ps eps files are much (!) larger)


pdf("fig4.pdf",width=5.4,height=6)
grid.arrange (rowtitles, plotcol1, plotcol2, legendcol, ncol=4, widths=c(2, 14, 14, 7))
dev.off()
#####################################################################################################################################
# script figure 5:

#####################################################################################################################################
# install packages using Saferequire:
#####################################################################################################################################
## The Saferequire function checks whether a package is already installed. If so, it loads the package (using require/library). 
## If not, it first installs it, and then loads it.
##
## Borrowed from the Userfriendly science package: http://userfriendlyscience.com
Saferequire <- function(packageName) {
  if (!is.element(packageName, installed.packages()[,1])) {
    install.packages(packageName);
  }
  require(package = packageName, character.only=TRUE);
}

Saferequire('ggplot2')
Saferequire('grid')
Saferequire('gridExtra')
Saferequire('reshape2')
#####################################################################################################################################


##########################################################################################################################

# figure 5:

# read dynamic frequency increase data for the 100th study in the each run. 

plot5topdata <- subset(readRDS("dAgg_all_ABV_dynamic1-BI=20.rds"), studynumber == 1000 & group == "A") 

# retain only data for runs 1, 5, and 10
plot5topdata <- subset (plot5topdata, runID == 1 |  runID == 5 |  runID == 10)

# retain only the collnames that include the phrase "BI", "ppid", or runID
plot5topdata <- plot5topdata[,grep("^BI|ppid|runID",colnames(plot5topdata))]

# apparantly this DF being created (ages ago :p) by using melt/cast some extra info was store into it to make future melts/casts easier
# however this info became invalid when collums were added/removed and therefore NOT making future melt/casts easier. Redefining the datafra
# as a dataframe solves this problem/prevents error messaging on next melt action. - see: http://r.789695.n4.nabble.com/melt-stumbles-over-deleted-columns-td877530.html

plot5topdata <- as.data.frame(plot5topdata) 

# melt to long format - keep ppid group and bi-trad 'wide'. 

plot5topdata <- melt(plot5topdata, id=c("ppid", "runID", "BI.trad"), variable = "bin")

#remove the phrase BI_bin_ from the bin variable, so that we end up with a numeric index (1-8) of the bins
plot5topdata$bin <-as.numeric(gsub("BI_bin_", "", plot5topdata$bin))

# replace the values of runID for labelling purposes - then assign correct order
plot5topdata$runID <- as.character(plot5topdata$runID)
plot5topdata$runID[plot5topdata$runID == "1"] <- "run 1 \n (0 bias switches)"
plot5topdata$runID[plot5topdata$runID == "5"] <- "run 5 \n (4 bias switches)"
plot5topdata$runID[plot5topdata$runID == "10"] <- "run 10 \n (9 bias switches)"

plot5topdata$runID <- factor(plot5topdata$runID, levels = c("run 1 \n (0 bias switches)", "run 5 \n (4 bias switches)", "run 10 \n (9 bias switches)"))

# create plot5top  
plot5top <- ggplot(data = plot5topdata, aes(x = bin, y = value, group = ppid, colour="BI bin")) +
  geom_line (aes(x= bin, y = value, group = ppid), size=0.3) +
  geom_line (aes(x= bin, y = BI.trad, group = ppid, colour="BI trad"), alpha =.5, size=0.3) +
  facet_wrap(~runID) +
  theme(plot.background = element_blank(),
        panel.background = element_blank(), 
        panel.grid.minor=element_blank(), 
        panel.grid.major=element_blank(),
        plot.margin=unit(c(0,0,0,0),"mm"),
        axis.title = element_text(face="bold", colour="gray10", size=5),
        axis.title.x = element_text(hjust = .96),
        axis.text = element_text(face="bold", colour="gray30", size=5),
        axis.ticks.length = unit(.8, "mm"),
        strip.background = element_blank(),
        strip.text = element_text(size = 6, face="bold", colour = "gray30", 
                                  hjust = .05, vjust = NULL,),
        legend.position=c(.93, 1),
        legend.background = element_rect(fill="transparent"),
        legend.key = element_rect(color = NA, fill = NA, size = 0.05),
        legend.key.height = unit(0.25, "cm"),
        legend.key.width = unit(0.4, "cm"), 
        legend.text = element_text(colour="gray10", size = 5, face = "bold"),
        legend.direction = "vertical") +
  scale_color_manual("",breaks = c("BI bin", "BI trad"), values=c("#99CC00FF","blue")) + 
  ylab ("value") + xlab ("bin #") +
  coord_cartesian(ylim = c(-90,90)) + scale_x_continuous(breaks=1:8) + scale_y_continuous(breaks=c(-60, -30, 0 , 30, 60) ) 


# read dynamic frequency increase data for the 100th study in the each run. 

plot5bottomdata <- subset(readRDS("dAGG_all_ABV_dynamic2-BI-increase=3_nSwitches=3.rds"), studynumber == 1000 & group == "A") 

# retain only data for runs 1, 5, and 10
plot5bottomdata <- subset (plot5bottomdata, runID == 1 |  runID == 5 |  runID == 10)

# retain only the collnames that include the phrase "BI", "ppid", or runID
plot5bottomdata <- plot5bottomdata[,grep("^BI|ppid|runID",colnames(plot5bottomdata))]

# apparantly this DF being created (ages ago :p) by using melt/cast some extra info was store into it to make future melts/casts easier
# however this info became invalid when collums were added/removed and therefore NOT making future melt/casts easier. Redefining the datafra
# as a dataframe solves this problem/prevents error messaging on next melt action. - see: http://r.789695.n4.nabble.com/melt-stumbles-over-deleted-columns-td877530.html

plot5bottomdata <- as.data.frame(plot5bottomdata) 

# melt to long format - keep ppid group and bi-trad 'wide'. 

plot5bottomdata <- melt(plot5bottomdata, id=c("ppid", "runID", "BI.trad"), variable = "bin")

#remove the phrase BI_bin_ from the bin variable, so that we end up with a numeric index (1-8) of the bins
plot5bottomdata$bin <-as.numeric(gsub("BI_bin_", "", plot5bottomdata$bin))

# replace the values of runID for labelling purposes - then assign correct order
plot5bottomdata$runID <- as.character(plot5bottomdata$runID)


plot5bottomdata$runID[plot5bottomdata$runID == "1"] <- "run 1 \n (bias magnitude = 20)"
plot5bottomdata$runID[plot5bottomdata$runID == "5"] <- "run 5 \n (bias magnitude = 31)"
plot5bottomdata$runID[plot5bottomdata$runID == "10"] <- "run 10 \n (bias magnitude = 47)"

plot5bottomdata$runID <- factor(plot5bottomdata$runID, levels = c("run 1 \n (bias magnitude = 20)", "run 5 \n (bias magnitude = 31)", "run 10 \n (bias magnitude = 47)"))

# create plot5bottom  
plot5bottom <- ggplot(data = plot5bottomdata, aes(x = bin, y = value, group = ppid, colour="BI bin")) +
  geom_line (aes(x= bin, y = value, group = ppid), size=0.3) +
  geom_line (aes(x= bin, y = BI.trad, group = ppid, colour="BI trad"), alpha =.5, size=0.3) +
  facet_wrap(~runID) +
  theme(plot.background = element_blank(),
        panel.background = element_blank(), 
        panel.grid.minor=element_blank(), 
        panel.grid.major=element_blank(),
        plot.margin=unit(c(0,0,0,0),"mm"),
        axis.title = element_text(face="bold", colour="gray10", size=5),
        axis.title.x = element_text(hjust = .96),
        axis.text = element_text(face="bold", colour="gray30", size=5),
        axis.ticks.length = unit(.8, "mm"),
        strip.background = element_blank(),
        strip.text = element_text(size = 6, face="bold", colour = "gray30", 
                                  hjust = .05, vjust = NULL,),
        legend.position="none") +
  scale_color_manual("",breaks = c("BI bin", "BI trad"), values=c("#99CC00FF","blue")) + 
  ylab ("value") + xlab ("bin #") +
  coord_cartesian(ylim = c(-90,90)) + scale_x_continuous(breaks=1:8) + scale_y_continuous(breaks=c(-60, -30, 0 , 30, 60) ) 


grid.arrange (plot5top, plot5bottom, ncol=1)


# bit of code for saving as png with transparant BG. The canvas size is adjusted from 72 to the requested dpi

# dpi = 800

# png(filename = "Fig5.png", width= (500 *(dpi/72)), height= (300 * (dpi/72)), res = dpi, bg = "transparent")
# grid.arrange (plot5top, plot5bottom, ncol=1)
# dev.off()


# for journal/printing purposes - save as .pdf and then convert to .eps using illustrator (not photoshop! as  
# ps eps files are much (!) larger)


pdf("fig5.pdf",width=5.4,height=3)
grid.arrange (plot5top, plot5bottom, ncol=1)
dev.off()
